# Supplementary material for: Multiple tissue-specific epigenetic alterations regulate persistent gene expression changes following developmental DES exposure in mouse reproductive tissues
Source: Epigenetics. 2022 Nov 3;18(1):2139986. doi: 10.1080/15592294.2022.2139986 (PMC9980695; doi:10.1080/15592294.2022.2139986)
Supplement: Supplemental Material [file KEPI_A_2139986_SM9214.zip]

Archive with 6 entries (5 files):
- Supplementary/
- Supplementary/Jefferson et al_SM final to Epi.docx
- Supplementary/SM table S1.xlsx
- Supplementary/SM table S2.xlsx
- Supplementary/SM table S3.xlsx
- Supplementary/SM table S4.xlsx
