# Supplementary material for: Multiple tissue-specific epigenetic alterations regulate persistent gene expression changes following developmental DES exposure in mouse reproductive tissues
Source: Epigenetics. 2022 Nov 3;18(1):2139986. doi: 10.1080/15592294.2022.2139986 (PMC9980695; doi:10.1080/15592294.2022.2139986)
Supplement: Supplemental Material [file KEPI_A_2139986_SM9214.zip › Supplementary/SM table S1.xlsx]

## Sheet: 1. aERKO-veh vs WT-veh
Week 5	Week 10	Shared	% Shared
1268 Genes	116 Genes	48	41.3793
Gene ID	Gene ID	Gene ID
Myh1	Prol1	Myh1
Clca3	2310057J18Rik	Myh4
Mylk4	Myh1	Atp13a4
Ryr1	Tnni2	Dlgap1
Myot	Ptgds	Rarres1
Myh2	Atp13a4	Setdb2
Myom2	Myh4	Pappa2
Lmod2	Mylpf	Angptl7
Cmya5	Rarres1	Gm2115
Ttn	Ankrd1	Mylpf
Actn2	Actn3	Tnni2
Ckmt2	Chad	Chad
Myh8	Susd4	Actn3
1190003K10Rik	Gm2115	Hhip
Smtnl1	Cyp4a12a	Disp2
Klhl41	Spock1	Fam19a5
Myoz3	Fam83d	Ankrd1
Txlnb	Igfbp2	Ckm
Myh4	Angptl7	Cpm
Xirp2	Myoc	Rgs9
Ppp1r3a	Rgs9	Pdk4
Tbx15	Gdpd2	Fut4
Sval2	Dlgap1	Pck1
Abra	Pappa2	Igfbp2
Sbk2	Setdb2	Aqp3
Trdn	Kcnf1	Spock1
Cyp2f2	Crip1	Cyp4a12a
Alb	Hdc	Ptgds
Ky	Fn1	Cers3
Abcb5	Disp2	Fkbp5
Obscn	Ckm	Cyp2e1
Tcap	Spink11	Malat1
Gpr83	Fut4	Slc7a8
Tmem233	Fam19a5	Pgm2l1
Slc9a3	Itga5	Crip1
Lmod3	Cers3	Synpr
Sgcg	Coch	Sh3bgrl3
Nos1	Actg2	Mycl
Krt4	Trpv6	Pigr
Tmem182	Hhip	Pnpla3
Grp	Cab39l	Retn
Hrc	Gas2l1	Pnliprp1
Prr9	Acta1	Gm5420
Srl	Prss23	Csf2rb
Epha3	2700070H01Rik	Esr1
Mybpc2	Ppapdc2	Gpr88
Hfe2	Slco2a1	Wfdc3
Fsd2	Des	Ms4a5
Mid1	Prrg3
Mstn	Glrx
Myf6	Cwh43
Trim54	Spink8
Lct	AK140265
Gsdmc4	Fkbp5
Atp13a4	Mfge8
Alox12e	Hpgd
Murc	S100a6
Synpo2l	Slc7a8
Myom3	Fam3b
Greb1	Ndufa1
9130019P16Rik	Cpm
AK005187	Gstm2
Dlgap1	Flnc
Mybpc1	Wif1
Cyp26b1	Bag3
Mypn	D730048I06Rik
Rarres1	Sh3bgrl3
Asb11	Neu1
Psca	Malat1
Prkag3	Gm5077
Myoz1	Gpr128
Dnah9	Mmp15
Dhrs7c	Mycl
D10Bwg1379e	Defb1
Frzb	Fut9
C7	Pgm2l1
Rpl3l	Lgals3bp
Gsdmc3	Fgl1
Gsdmc2	Trf
Ache	Gm5420
Itgb1bp2	Ren2
Setdb2	Pdk4
Apobec2	Pnliprp1
AK012899	Synpr
Myl1	Pnpla3
Yipf7	Csf2rb
Gm7120	Pigr
Ldb3	Scd1
AK040640	Abcd2
Calca	Lpl
Mettl21c	Olfm4
Dusp13	A530016L24Rik
Slc17a8	Lgals12
Mlf1	Cd36
Prss27	Defb50
Scn4b	Lep
Actc1	Gpr88
Fam46d	Esr1
Sytl5	Slc36a2
Rnf213	Dgat2
Pappa2	Cidec
Bbox1	Aqp3
Rbfox1	Cyp2e1
Pla2g4f	Fabp4
Fitm1	Msmb
Itgb8	Hp
Ptprz1	Retn
Akap6	H2-Q10
Mylk2	Car3
Slc25a48	Cidea
Acsm3	Ucp1
Tuba8	Plin1
Hhatl	Adipoq
Gm4759	Ms4a5
Sypl2	Pck1
Dapl1	Wfdc3
Epyc
Angptl7
AK078307
Krt78
Kcna7
Gm2115
Lmbrd2
Slc47a1
Thbs4
Slc35d3
Gm13238
Zbed6
Msln
Uts2b
Mme
Aldh3a1
Irs2
Trim56
Asb5
Ptprn2
Mylpf
Pgam2
Myl3
Tnni2
Slc1a1
Zfhx4
Chad
Alox15
Btnl9
Elfn1
Zbtb16
Stac3
Ccl28
AK048274
Adh7
Peg3
Ptar1
Syt7
Cbl
Trim72
Nbeal1
Dusp4
Actn3
Kera
Shisa2
Jsrp1
Fgf2
Syt10
Hhip
AK087617
Cpeb4
Disp2
Fam115e
Eef1a2
Shroom4
AK145379
Nebl
Nrip1
2310007B03Rik
Nccrp1
Cyyr1
Zfp618
Pygm
Lnpep
Garem
Cpt1b
Slitrk6
Lypd2
Uhmk1
Ago2
Srcap
B3galt5
Syt8
Klf5
Zfp369
Heg1
Mum1l1
Slfn3
Mef2c
Pdpr
Gan
Mlip
Myadml2
Syne3
Naip5
Cacng1
Tmem245
Lancl3
Fndc1
Col8a1
Abhd2
Cep85l
Fam19a5
Flt1
Nlrp10
Nrcam
5033404E19Rik
Chl1
Eya4
Ankrd1
Fbp2
Mamld1
Barx2
N4bp2
Lcor
Lipc
Ugt2b34
Xpo4
Myof
Xrn1
Usp13
Ppp1r1b
Slfn9
Ckm
AK045970
Glg1
Wisp2
Abca8b
Slco4c1
Eno3
Pi15
Shh
Ptpn4
Fam83b
Nr2c2
Erbb3
Foxn3
BC020394
Klhl24
Ptprb
Map1b
Cpm
Treh
Tnmd
B4galnt3
Egf
Jph1
Ar
Rab11fip4
Agtr1a
AK153770
Slit3
Ankrd23
Dhtkd1
Uprt
Slc6a2
Trip11
Papln
Utrn
Ppm1l
Usp9x
Azgp1
Akap13
Aff1
Plekhg1
Megf9
Smtnl2
A630007B06Rik
Gpr64
Tram2
Ripply3
Ank2
Trp53inp1
Dgki
AK150559
Camk2a
Rgs9
Mgat5
Smarca1
Myo18b
Neb
Dok7
Arl5b
Klf7
Slc10a5
Col6a5
Nr4a3
Hipk2
DQ560772
Arhgef38
Rimklb
AK169954
Per2
Adamts12
Pdk4
Fut4
Cuzd1
Irx5
Slc4a7
Slc26a2
Klhl11
Cyp4a12b
Slc36a4
Gprc5a
Aak1
Pck1
Angpt4
Sdk2
Map3k13
Sox6
Tlr5
Kif21a
Mast4
BC019819
Ddi2
Slc35a3
Gm340
Fam65c
Fam115c
Lrrc8b
Sned1
Sorl1
Mical2
Prlr
Scnn1a
C1galt1
Gpr155
Tenm3
Dpy19l4
Alpk1
Olfml2a
Brwd3
Sntb2
Braf
Zbtb37
Sec14l4
Sult1c2
Kcnd3
Col28a1
E130102H24Rik
Zbtb20
Hoxc10
Rcan2
Igfbp2
Psd3
6030407O03Rik
Aqp3
AK152437
Slc38a11
Cers6
Trim33
Dnaja4
Slc38a3
Wnt2b
Rest
Abcc4
Zkscan7
Nek5
Notch2
Nin
Gdf7
Dmxl1
Svep1
Art2a-ps
Spock1
Sgcd
Stk32a
Angpt2
Trim63
Doxl2
Cxcl15
Il6ra
Ccbe1
Dock4
Coro6
Casq1
Plce1
Klhl28
Col4a6
Acss3
Slc16a6
Per3
4930578C19Rik
Pcyt1b
Zbtb38
Brca1
Anln
Enpp1
Tox3
Klf3
P2ry2
Kmt2a
Cyp4a12a
Tbck
1700019D03Rik
Stil
Npy1r
Mastl
Acot6
Foxo3
Prex2
Scube2
Mdm4
Nos1ap
Vps13b
Smg1
Loxl4
Clstn2
Notch1
Map3k7cl
Atrx
Pde3a
Dach1
Herc1
Rassf9
Hectd1
Adssl1
Ash1l
Ckmt1
Foxq1
4930402H24Rik
Ptgds
Luzp1
Slc5a9
Dsp
BC057381
Prkaa2
Akap12
Map7d2
Kif13b
Ebf1
Agl
Ston1
Aldh1l1
Clspn
Tnpo1
Lama1
Man1a
Exd1
Srd5a2
Myh14
Cobll1
Strn
Gatad2b
Hook1
Ern1
Igf1r
Ppl
Glis3
Cd109
Acsbg1
Fnip1
Dner
Crim1
Itga1
Cdh19
Tfcp2l1
Ptpru
Cpd
E030003E18Rik
Zgrf1
Tbx1
Zfp462
Fmn1
Cadps
Tead1
Larp4b
Fmo2
Cers3
Atp7a
Chst10
Sesn3
BC005561
Gria1
Dmxl2
Slc34a2
Scn7a
Eea1
Fkbp5
Wdr7
Phc3
Tfap2b
Mef2a
Lama3
Vill
Sgms2
Rictor
Slc7a2
Akap2
Zfp366
Zfp626
Fgfr3
Brca2
Ntn4
Thsd7a
Mob1b
Arhgap32
Gm16325
Slc9a7
Ank3
Alg10b
Slc44a4
Clmn
Rab3c
Ubr4
Akap9
Ermp1
Atf7
Bicc1
Myo7a
Fancd2
Ahnak
Piga
1700020I14Rik
Tbc1d8b
Crebrf
Bmpr1b
Sel1l3
Aim2
Cyp2e1
Adap2
Fgd4
Atf7ip
Fzd4
Wfdc2
Tjp1
Ptprd
Osr1
Trrap
Trim71
Abcc9
Anxa8
Hs2st1
B3gnt3
Ero1lb
Klf9
Chml
Piezo2
Rps6ka5
Yeats2
Erbb2ip
Prkca
Crebbp
AK080982
Rasal2
Aff3
Igfbp5
Dpysl3
Kntc1
Rapgef5
Rreb1
Nr1d2
Pou2f1
Gatsl2
Epg5
Fam171b
Atp1a2
Peli3
Mgat3
Ncoa2
Iqgap2
Stim1
Ago4
Parm1
Pds5a
Slc2a3
Adcy9
Mki67
Ep300
Dennd4c
Kdr
Abcc2
Jade1
Kat6a
Apc
Gen1
Kif1a
Asxl2
Gm608
Fndc3b
Cpeb3
Arhgap5
Rapgef2
Thsd4
Insr
Malat1
Pdzd2
Capn13
Peak1
Spg11
Tmtc2
Fam126b
Tek
Pirt
Kcnma1
E330009J07Rik
Folh1
Arid5b
Dennd5b
Sptbn1
Btbd7
Abca8a
Egfr
Bmpr2
Dgkg
Nyx
3110057O12Rik
Abca5
Kdm5a
Hivep2
Abca1
Diap2
Ptpn14
6430548M08Rik
Sel1l
Htt
Usp53
Baz2b
Pcnt
Raph1
Slc37a2
Fam184a
Cyp4b1
Klhdc1
Slit2
Kmt2c
Slc7a8
Lamc2
Specc1
Rassf8
Bod1l
Neu3
Galnt15
Pggt1b
Adck3
Sipa1l2
Sgsm1
Syt1
Sema3g
Atrn
Lrrc8c
Secisbp2l
Nudt12
Rnf152
Kcnn3
Gpam
Tnc
Atad2b
Slc16a11
Tmod2
Scnn1b
Bbx
Zfp398
Man2a1
Arhgap21
Spen
Wnk2
Gxylt2
Acvr1b
Tph1
Zc3h6
Ror1
Ncapg2
Polr2a
Ptpn13
Rps6ka3
Clip4
Pik3cg
S100pbp
Hook3
Gas2l3
Med13l
Lrba
Slc25a30
Foxf1
Car12
Uba6
Zc3h12c
Ltbp2
Myom1
Kmt2e
Cnot1
Socs4
Acsl4
Kdm7a
Fcgbp
Gclc
Cd44
Esco2
Impad1
Lpin2
Zeb2
Pitpnc1
Zfp871
Angpt1
Zfp292
Cilp
Hivep1
C78339
Kif5a
Il18rap
A330023F24Rik
Bach1
Vat1l
Pdp2
Nfat5
Tpbg
Atad2
Gbp7
Dclre1c
Parp4
Ntn1
Lyst
Tacstd2
Pag1
Abcc3
Adam23
Cyp4f15
Zfp609
Ttc28
Runx1
Stard4
Tlr3
N4bp2l1
Mmrn2
Med13
Arhgap31
Arhgef12
Rcor1
Notch3
Ammecr1
Wrn
Xpnpep3
Arid2
Igdcc4
Col12a1
Itgav
Golga4
Slc2a13
Scd3
Lepr
Clcn6
Ret
Cnot6
Pdgfd
Tnfaip2
Arid4b
Tiam1
Ccdc138
Osbpl8
Clic5
Slc25a36
Lbp
Aldh1a7
Cpeb2
Calcrl
Tmem150c
Mtmr4
Cdk6
Fam63b
Reps2
5330417C22Rik
Pgm2l1
Rsbn1l
Taf1
Sp4
Slc12a7
Akap11
5930430L01Rik
Nceh1
Fktn
Dock8
Ngfr
Itga6
Arhgef10
Adra1a
Vcpip1
Trove2
Ikzf2
Spag9
Tcp11l2
Mapt
Tmem64
Ptch1
Ids
Gpr116
Slc12a6
Egr1
Nhlrc2
Als2cl
Setbp1
Rfx3
Arfgef2
Trim24
9430020K01Rik
Ranbp2
Cgn
Dtna
Pde5a
Ankrd26
Arhgap26
Anxa1
Adarb1
Phip
Rock2
Rrm2b
Epb4.1
Atp10b
Slc4a4
Golga3
C2cd3
Pfkm
Mkl2
Smcr8
Rnf150
Far1
Eif4ebp2
Nek1
Lmln
AK015544
Xpo7
Usp24
Thoc2
Zfp799
Chm
Kat6b
Fry
Cited2
Bnc2
Ston2
Cldn10
Prdm10
Iqgap3
Xdh
Kctd12
Alms1
Prkx
Mycbp2
Cyld
Pde4b
Kdm6a
Gm7714
Flt4
Lox
Cdh13
Kif4
March7
Fat4
Lrp1
Foxp1
Tet2
Rps6ka2
Il6st
Zfp608
Mapk6
Plekhh1
Dync1h1
Armcx4
Naip6
Epha4
Gfra1
Aldh6a1
Nrip3
Nkain1
Rev3l
Pde4dip
Vcam1
Ppp1r12b
Ltbp1
D14Abb1e
Acacb
Slc5a3
Atp2b4
Coro1a
Timm13
Cox6c
Rpl37a
Rps23
1110008P14Rik
Ppa1
Gfod2
Zfp593
B930041F14Rik
Rps20
Nxt1
Gpsm3
Emid1
Myc
Pcbd1
Gpihbp1
Lpcat4
Kti12
Tspan8
Ggh
Dph2
Rpl37
Bok
Rgs10
Rplp1
Ckb
Myl6
Rpl27a
Tmsb4x
Uqcr11
DQ072386
Rpl8
Rpl14-ps1
Hyls1
Rpl26
Mat2a
Emp3
Pcp4l1
Gpx3
Crip1
B9d1
Timm9
Bid
Gstt1
Zfp637
AK138949
Fabp5
Tfpt
2810408M09Rik
Psd
Rps11
Josd2
Slc19a1
Fam195a
C1qc
Uqcc2
Npm3
2610524H06Rik
Pth1r
Mif
Ptgs2
Hddc2
Rpl13
Dbi
Jmjd6
Rps5
Sac3d1
Rpl41
Bola2
Rps26
Cyba
Snrpd2
Ccl6
Synpr
Rplp2-ps1
Rps18
Ccdc107
Zbtb48
Rrp15
Naa10
Rplp2
Eif3i
Coprs
Atp5e
Krt17
Slc22a18
Snrpd1
Mrpl12
Ccdc86
Gchfr
Rps19
Ier5l
AK192544
Ovol1
Rpl34
Fam110a
Snhg1
Mdk
Rpl36
Psmg3
Lcn2
Ubxn11
Zbtb40
Sh3bgrl3
Nop16
Spink3
Rps9
Mycl
Rps27
Rps21
Rpl31
Rpp21
Spi1
Pigr
Khk
Emx2
Stc2
Snrpg
Gm3219
Rps6ka6
Nrros
Gm16063
Uchl3
Sepw1
Ngef
Rpf2
Ifi27
Cdca7
1110001J03Rik
Psmg4
Mrpl52
H2-DMa
Pfdn4
Golt1a
Tomm5
Fam132a
Rac2
Rps10
Rpl35a
Ctxn1
2410004N09Rik
Nip7
Fau
Dok2
Clec11a
Rps19bp1
Gng11
Grwd1
Rps13
Rpl31-ps12
Rpp38
Snhg12
Rac3
Bmp3
Tyrobp
Rps16
Plac8
Cish
Gpr132
2810008D09Rik
E030030I06Rik
Zfp296
Ppan
Mrto4
Pik3r5
Csrp2
Rpl13a
Cox6b2
Gm1673
Rpl32
6030408B16Rik
BC096391
C1qa
Lsm7
Rpl17
Rpl22l1
C1qb
Unc119
AK220028
Foxs1
Abhd11os
Cotl1
Serf1
Rps8
Fam203a
Rerg
Rpl35
Naprt1
Rpl14
Fbl
Rgs16
Rpl12
S100a14
Lrrc26
Gpr123
AK085695
C1qtnf4
Rnf186
Cux2
Rpl39
Nr2c2ap
2810001G20Rik
Slc12a8
Atf5
Rasl11a
Folr1
Atp6v1b1
Hpn
Gm11974
Mfap2
Selm
Zfpm1
Hbb-bt
1810032O08Rik
Fabp7
Ccl5
Guca1a
Nupr1
Cdkn3
Wfdc1
Clec12a
2410006H16Rik
Aoc1
Twist2
6720416L17Rik
Timm10
Fjx1
Pcp4
2310034G01Rik
Nnmt
Hn1
Rpl28
Lgals1
Gm5617
Rps29
Sost
Rpsa
Rps14
Thy1
Crabp2
Stac
Dsc1
Eef1e1
Lgals9
Lyz2
1500015O10Rik
Fxyd4
Exosc6
Wnt6
Hbb-bs
Calml3
Hba-a2
Spsb4
AK007907
Wfdc17
Fyb
Emx2os
Dpp6
Dctd
Tnnt2
Pf4
Rpl36a
Clec10a
Gucy2g
Cpne5
Timm8a1
Fcrls
Lyz1
AK179207
Tmem121
Rpl21
Glipr2
Hsd11b2
Smpdl3b
Foxi1
Sprr2a2
Hs3st6
Pnpla3
Sprr2a1
Apela
Nkd1
Gzma
Tmsb10
Dusp9
Wfdc10
Fam25c
Crym
Pdxp
Rab26os
Pglyrp1
Dancr
Asic4
Vash2
Pou3f3os
Lars2
Erdr1
Abcg2
Adm2
Hist1h4i
Retn
Fam184b
Rn45s
Tmem40
Pnliprp1
Clec4n
Cr2
Cda
4930525D18Rik
Cd209g
Prss28
Sectm1a
Pax8
Spink5
AK215772
Serpina3g
2700038G22Rik
1700102P08Rik
Hist1h4n
8430408G22Rik
Cd209f
Gm11545
Defb2
Ccl24
Fgfbp1
Ifi27l2b
Timp1
Syt13
Ccl8
Pdia2
Car7
Aqp9
Hist1h4j
Gm5420
G0s2
Akr1b7
Krt80
Csf2rb
Esr1
TCR-beta chain
Slc26a4
Serpina1f
Retnla
Slpi
Kcnj16
Tmed6
AK155692
Alox5ap
Chrna2
1700016K19Rik
Crisp1
Gm694
Jakmip2
Rab44
Cited1
Scgb2b24
Gm4956
Crygc
AK155917
Khdc1a
Defb43
9230104L09Rik
Fosb
Eddm3b
Agtr2
Pnliprp2
AK138921
Acbd7
Tcrb
Rprm
Gpr88
Vmo1
Gm94
Gm15308
Wfdc3
Col26a1
1700011H14Rik
Gm21002
Defa2
Esp8
Sbp
Ms4a5
Defa20
Sbpl
C2cd4a
Rmrp
Crabp1
Rpph1
AK195902

## Sheet: 2. WT-DES vs WT-veh
Week 5	Week 10	Shared	% Shared
7219 Genes	2162 Genes	1851	85.6152
Gene ID	Gene ID	Gene ID
Krt13	S100a8	Krt13
Sprr2d	Defb6	Ubd
Ubd	Cxcl5	S100a9
S100a9	Sprr2f	Krt6a
Krt6b	Saa3	Glycam1
Krt6a	S100a9	S100a8
Sprr3	Saa1	Sprr2f
Gpx5	Igh-A (1g2)	Reg3g
Glycam1	2310057J18Rik	Il1rn
BC048679	Wfdc18	Saa3
S100a8	Irg1	Il1b
Sprr2f	Clec4e	Cyp1a1
Reg3g	Ltf	Chil3
Il1rn	Prol1	Igh-A (1g2)
Saa3	Krt6a	Ivl
Dmkn	Reg3g	Sftpd
Clec4d	Ngp	Defb6
Il1b	Nos2	Sirpb1b
Cyp1a1	A2m	1810033B17Rik
Chil3	Sftpd	AA467197
Sprr2g	Ly6i	Ido1
Igh-A (1g2)	Ccl20	M34473
Ivl	Fpr2	Igj
Sftpd	Dapl1	Slfn4
Defb6	Glycam1	Grhl3
Ifi202b	Marco	Mmp8
Bcat1	Clca4	Fpr2
Sirpb1b	Krt13	Cd300lf
1810033B17Rik	Tmprss11g	Csf3r
AA467197	Chil1	Tnfaip2
Ido1	Gpx2	Msln
M34473	Clca3	Ly6i
Igj	Il1f9	Spp1
Slfn4	Il1rn	Chil1
Grhl3	Mzb1	F830016B08Rik
Arl14	Gm5483	Fer1l4
Sprr2e	M34473	Alox12e
Mmp8	Cd19	Cxcl9
Cst11	Dmbt1	Sfrp4
Tcrb	Mefv	Sell
Sprr1b	Slfn4	Spib
Fpr2	Ubd	Cd6
Cd300lf	Igj	Tgtp1
Csf3r	Cd79a	Arg1
Tnfaip2	1810033B17Rik	Apol7c
Msln	Faim3	Slc14a1
Ly6i	Il1b	Aqp3
Spp1	Retnlg	4930539E08Rik
Hsd17b2	Cxcr5	Col6a4
Chil1	Cxcl3	Itih4
F830016B08Rik	Cxcl1	Nos2
Fer1l4	Myh4	Prss27
Ccl3	Mmp8	Sirpb1a
Upk3b	F10	Slfn1
Snx31	Cd79b	Ltf
Alox12e	Spib	Retnlg
Cxcl9	Tmprss4	Tmprss4
Pitx2	Trem3	Niacr1
Sfrp4	Chil3	Cd5
Sell	Tnip3	Oas3
Il1f6	Camp	Sele
Spib	Ccl8	Gm4841
Pitx1	Gpr84	Gbp8
Krtdap	Sell	Dio2
Cd6	Fcer2a	Bmp5
Igh	AA467197	F10
Tgtp1	Tnfaip2	Fa2h
Dlk1	Csf3r	Iigp1
TRB	Ifitm6	Adh7
Arg1	Ccr1	Tgtp2
Apol7c	Slc10a2	Icos
Slc14a1	Ido1	St8sia6
Aqp3	Mpo	Padi4
4930539E08Rik	Slc5a8	Tnip3
Col6a4	Gsdmc2	Cfb
TCR-alpha chain	Cd22	Padi2
Itih4	Il17a	Slc16a12
Nos2	Cxcl13	Il7r
Sptssb	Prg2	Gm12250
Prss27	Slpi	Fcgr4
Sirpb1a	B430306N03Rik	Ccdc148
Slfn1	Cd300lf	Cd4
Tarm1	Krt4	Pthlh
Cd200r3	Blk	Gm1966
Ltf	Chil4	Gbp5
Retnlg	Ctla4	Padi1
Brinp3	Ms4a1	A2m
Akr1c19	Ugt2b34	Gpa33
Tmprss4	Pglyrp1	Ugt1a7c
Trem1	Prss27	Asprv1
Upk3a	Abcb5	Gbp2
4932411E22Rik	Pdcd1	Fgr
Serpina3f	Serpina3n	Atp10b
Niacr1	Myh1	Alox15
Ankfn1	F630028O10Rik	Bbox1
Prtn3	Lyz2	Ms4a4b
Cd5	Aqp4	Syt16
Oas3	Dsg3	Cd274
LOC100038947	Sele	Abcb5
Sele	Treml2	Muc1
Gm4841	Cd40lg	Dapl1
Gbp8	Ms4a6d	Gpr141
Dio2	Bdkrb1	Ugt2b34
Bmp5	Ckmt2	Ms4a4c
Rxfp1	Sprr2a1	Tacr1
Stfa3	Tnfrsf11b	Itga2
Serpinb3a	Mmp3	Gbp6
F10	Tmprss11bnl	Cd22
TCR alpha-chain	Cyp1a1	Pamr1
Fa2h	Tnfrsf13c	Ccr1
Iigp1	Pigr	Dsc3
Col25a1	Slfn1	Ms4a6d
TRAV7D-4	Gpr141	Arhgap40
Sytl2	C3	Lypd3
D13Ertd608e	Cd163l1	Cxcl1
AK020556	Emr4	Cxcl10
Adh7	Cd300lb	Ciita
Tgtp2	Apol7c	Clca2
Icos	Myh8	Ltb
St8sia6	Padi4	Ccl8
Zbp1	Cfb	C3
Padi4	Alox15	Tnf
Tnip3	Tmprss11e	Cd69
Cfb	Icos	Cd19
Padi2	Pira6	Fgd3
Slc16a12	Pilrb1	Gvin1
Ptgfr	Sirpb1b	Slamf8
Il7r	Tnf	Pmaip1
Syt8	Dpep2	Aox3
Gm12250	Fgr	Prss22
Fcgr4	4930539E08Rik	Ccr5
Ccdc148	Msln	Nlrc5
Cd4	Wfdc2	Ptprc
Pthlh	Ms4a8a	Thbs2
Gjb6	Slamf1	Ccr2
Gbp10	Socs3	Galnt6
LOC100048884	Selp	Cd79a
Gm1966	AK172204	Ikzf3
Gbp5	Cxcl15	Adam8
Krt20	Spp1	Pyhin1
Peg3	Slamf6	Gsdmc2
Padi1	Pou2af1	Socs3
TRADV16D	Adam8	Ly9
A2m	Ly6c2	Ccdc88b
Gpa33	Alox12e	Nlrp3
Ugt1a7c	Ccl7	B430306N03Rik
Asprv1	Dsc3	Msc
Krt16	Ltb	Gbp4
Gbp2	Osm	Dhrs9
Fgr	Aicda	Clca4
Fmo5	Ms4a4c	Sprr1a
TCRBVbeta5.1/Jbeta1.5	Clec4a1	Ppbp
Ly6h	Ccl28	Msr1
Atp10b	Tnni2	Stat4
Alox15	Clca2	Gbp7
H60c	Ly9	Ccr7
Lrrn4	Ppm1n	Ifi47
Gm4951	Msr1	Tlr13
Bbox1	Lcn2	Lat
Ms4a4b	Pirb	Ms4a6c
Ptpn5	Ccdc129	Flt3
Syt16	Csf2rb2	Tlr9
Gbp11	Cnr2	Serpina3n
Tmprss11d	Pilrb2	Lag3
Cd274	Slc13a3	Slfn8
Ano4	Duoxa2	Sall1
Abcb5	Ccl2	AB124611
Crnn	Lif	Themis2
Krt1	Nlrp3	Klra2
Muc1	Nfe2	BC023105
Dapl1	Napsa	Cd2
Gata5	Syk	Kynu
Rbp2	Il10	Samsn1
Gpr141	Gsdmc3	4833423E24Rik
Fam150a	Adcy8	Gpr115
Ugt2b34	Muc1	Tnfsf10
Ms4a4c	Prss22	Vnn1
Rhox5	Bcl3	Slc9a4
Ifng	Dhrs9	Foxq1
Tacr1	Sirpb1a	Gpx2
Apoc2	Ptx3	Pira6
Itga2	Kynu	Btla
Itgal	Csf3	Tnfsf14
Clec4n	Cd40	Pdcd1
Gbp6	Fgf23	Gbgt1
Cd22	Ms4a6c	Ptafr
Pamr1	Cd5	Capn13
Ccr1	Siglecg	Il12rb1
Dsc3	Muc4	Emr4
BC147527	Slc34a2	Gbp9
Ms4a6d	AB124611	Batf2
Arhgap40	Vtcn1	Dnase1l3
Lypd3	Padi1	Foxl2os
Defb4	Samsn1	Cd300lb
Cxcl1	Cd6	Slamf7
Cxcl10	Pilra	Wfdc18
Pglyrp4	Ncf4	Mmp25
Sh2d1a	Aoah	Gbp3
Cyp4f39	Ptprcap	Ncf1
Ciita	Bank1	Gpr35
Cuzd1	Ccdc88b	Blk
Gsdmc4	Duox2	Il1a
Clca2	AK151815	Klrk1
Ltb	Siglec5	Cd8b1
4833412C05Rik	Fcrla	Ccdc129
Dcdc2a	Cxcl9	Aldh3a1
Greb1	Niacr1	Krt4
Ccl8	Gm1966	Fam26f
C3	Tmc5	Selplg
Pgr	Ncf1	Ms4a6b
Tnf	Oas3	Cyp4f18
Cd69	Clec5a	Osmr
Cd19	Vnn3	Spn
Tbx20	Fcgr2b	Vcam1
Misp	Tnfrsf8	Itk
Fgd3	Slc9a4	Hpse
Gvin1	Gpr35	Casp1
Tprg	C5ar1	Xdh
Slamf8	Fam83e	Psca
Galnt15	Relt	Itgb2
9930111J21Rik1	Atp10b	Aldh1a3
Pmaip1	Serpinb11	Tlr1
BC094916	Psca	Pirb
Aox3	Hsh2d	Batf
Prss22	Pik3r5	Cd40
Gm9733	Muc20	Gda
P2ry10	Adgb	Osbpl3
Ccr5	Ugt1a7c	Slc25a48
Nlrc5	Wnt7a	Mzb1
Ptprc	Emilin2	Cd79b
Thbs2	Bbox1	Itgb7
Ccr2	Tnfsf11	Aoah
Galnt6	Vill	Cd300a
Cd79a	Capn13	Cd53
Tcra	Ivl	Sectm1b
Ikzf3	Dio2	Ccl22
Ces5a	Gda	Mmp3
AK171153	Wfdc17	Plek
Adam8	BC025446	Kif26b
Pyhin1	F5	Siglec1
Gsdmc2	Il7r	Faim3
Socs3	Cd53	Treml2
Ly9	Cd37	Ptpn22
Vsig2	Clec4a3	Tgfbi
Ccdc88b	Cd14	Syk
Nlrp3	Nupr1	Cd101
Psapl1	Podnl1	Anxa8
B430306N03Rik	Tlr8	Ly6d
Msc	Fam179a	Gimap3
Gbp4	Ptafr	Il2rg
Dhrs9	Hpse	Foxf1
Clca4	Pmaip1	Cybb
Sprr1a	Cd4	Tlr8
Clvs2	Dntt	5430427O19Rik
Ppbp	Igsf6	Fcgr2b
Msr1	Nxpe5	Syne3
Stat4	Cd300ld	H2-Oa
Gbp7	Tlr1	Grap2
Sema3a	Mmp25	Wisp2
Ccr7	Cd101	Gpr114
Ifi47	Nfam1	Cxcr3
Tlr13	Noxa1	Apol9a
Lat	Fcrl1	Slamf6
Ms4a6c	Batf	Avpr1a
Foxj1	Rgs14	Wfdc2
9230104L09Rik	Arg1	Irf4
Akr1c14	Gpr115	Ahrr
Flt3	Muc5b	Sash3
Tlr9	Tgtp1	Slc34a2
Serpina3n	Lst1	Lilrb4
Lag3	Zc3h12d	Emilin2
Slfn8	Bst1	AW112010
Sall1	Cbr2	Foxl2
AB124611	Casp4	Csf2rb2
Themis2	Gm14446	F3
Klra2	Mmp9	Tnfsf13b
Gzmk	Cd69	Ifitm6
Pira2	Cd300a	Bst1
BC023105	Lat	Bcl2a1b
Cd2	Ccl6	Dock2
Kynu	Ppbp	Clec2i
Tmem154	Clec2i	Ifi203
Hk3	Ckmt1	Pstpip1
Samsn1	Tspan32	Myof
4833423E24Rik	Cyp4f18	Oas2
Muc13	Slco5a1	Napsa
Gpr115	Rac2	Cd3d
Trim30b	Itga2	Myo1g
Tnfsf10	Slfn2	Ncf4
Cxcr6	Cacna1i	Fcer2a
Vnn1	AW112010	Gm14446
Slc9a4	Treml4	Wdfy4
Foxq1	Ly6d	Tnc
Gpx2	Lgi2	Casp4
Pira6	Tifa	Ptprcap
Btla	Cst7	Clec7a
Tnfsf14	Irf4	Cd209a
Pdcd1	Ccl9	Hsh2d
Gbgt1	Arhgap40	AW551984
Pparg	Nccrp1	Duox1
Ptafr	1110032F04Rik	Plxnc1
Capn13	Thbs4	Myo1f
Il12rb1	Aldh1a3	Bcl2a1a
Emr4	Tlr13	Ptx3
Gbp9	Gbp8	Klrb1b
C4bp	Itih3	Tbx21
Batf2	Cpz	Arhgap30
Dnase1l3	Sfrp4	Igf2bp2
Foxl2os	H2-M2	Fcgr1
Cd300lb	Card9	Ddx60
Slamf7	Btla	Itga4
Wfdc18	Pou2f2	Rasal3
Klrd1	Fam169b	Mgat5
Mmp25	Arsi	Treml4
Gp49a	AK080063	Abcg3
Gbp3	Rtn4rl2	Ccl2
Ncf1	Il1a	Selp
Gpr35	Asprv1	Mpeg1
Blk	5430427O19Rik	Stx11
Il1a	Coro1a	Il2rb
Klrk1	Cybb	Hck
Cd8b1	Trem2	Il4ra
Ccdc129	AI467606	Vav1
Aldh3a1	Cd2	Sla
Krt4	2310007B03Rik	AF251705
Itga11	Fcgr4	Thbs1
Fam26f	Bcl2a1a	BC023483
Bpifc	Plek	Tnfrsf11b
Selplg	Tcrd	Ubash3a
Ms4a6b	Clec4a2	Il10ra
Kmo	Tnfsf14	Slco5a1
Cyp4f18	Foxl2os	Slc15a3
Sox15	Itih4	9330175E14Rik
Osmr	Ptpn7	Fbln1
Spn	AF251705	Rac2
Vcam1	Fcgr1	Rasgrp1
Itk	Bcl2a1b	Slc7a11
Muc15	Adamts4	Parm1
Hpse	Acap1	Irgm2
Casp1	Slamf8	AI662270
Xdh	Casp1	Lrat
Psca	Ccr2	Cd300ld
Itgb2	Slc39a4	Cd84
Aldh1a3	Myom2	Tlr6
Tlr1	Il27ra	Il6ra
Pirb	AI662270	Rspo1
Tmem229a	Cyp2f2	Cd40lg
Irs2	Btk	Zc3h12d
Batf	Agtr2	Ptpn7
Pglyrp2	Itgb2	F630028O10Rik
Cd40	Mdk	Lgals3
Mgst2	Il12rb1	Nccrp1
Gda	Tnfrsf1b	Bicc1
Osbpl3	Ms4a6b	Nmur2
Slc25a48	Lilrb4	March1
Zim1	Slc11a1	Ccl7
Mzb1	Stat4	Ptprr
Areg	Lrrc25	Trim29
Cd79b	Ltbp2	Sdcbp2
Itgb7	Cd209g	Plbd1
Aoah	Emr1	Spic
Slfn10-ps	Cd177	Alpk1
AK087617	Dok3	Clec5a
Cd300a	Tcap	Adcyap1r1
Sema3d	A430078G23Rik	Clec12a
Cd53	Hck	Tnfrsf14
Sectm1b	C4b	Tnfrsf26
P2ry14	Tgtp2	Tmc5
Ccl22	Car8	Slfn2
Aqp8	Rassf10	Nlrp1b
AB001425	Clec10a	Gpr65
D630033O11Rik	Thbs1	Gsdmc3
Mmp3	Clec12a	Slc5a8
Plek	Serpina3i	Col14a1
Kif26b	Lum	Ms4a4d
Wnt16	Tlr2	Pde1b
Cpn1	Ttc9	Podnl1
Siglec1	Rab44	Cxcr5
Rsph4a	Sash3	Sh2d2a
Pappa	Il2rg	Ttc9
Faim3	Ifi47	Apbb1ip
Treml2	Arl5c	Arntl2
Rap1gap	Barx2	Il27ra
Lepr	Abcg3	Epsti1
Tespa1	Clu	Itgax
1700084C01Rik	Foxl2	Plcb2
Ptpn22	Tgfbi	Nckap1l
Tgfbi	Slc7a11	Adamts19
Syk	Oas2	Lox
Cd101	Tacstd2	Tifa
Ccdc113	Arhgap4	Fam167a
Anxa8	Fam26f	Apol7e
Ly6d	Cpxm1	AK172204
Gimap3	Darc	Clec4a3
Il2rg	Grhl3	Clca5
Tlr11	Il21r	Tlr2
Bdnf	Gbp2	Cst7
Foxf1	Gpr55	Card11
Cybb	Aqp3	Map3k8
Tlr8	Pik3r6	Igsf10
5430427O19Rik	Cd84	Siglecg
Fcgr2b	Sfrp1	Clec4a1
Sit1	Map3k19	C4b
Syne3	Cacna1e	Lrmp
H2-Oa	Siglec1	Il21r
Grap2	Gpr174	Casp12
Wisp2	Vav1	I830077J02Rik
Ndp	Rasgrp4	Lum
Ttc36	Sla	Ifi44
Gpr114	Nfasc	Shisa2
Cxcr3	Selplg	Itgb8
Apol9a	Serpina3g	Lair1
Slamf6	Ccr7	Lif
Avpr1a	Msc	Ccl4
Wfdc2	Hcls1	Snx20
Dock10	Siglece	Pim1
Irf4	Pyhin1	Gpnmb
Ahrr	Tyrobp	C5ar1
Sash3	Clip4	Clmn
Slc34a2	Lgals3	Abca1
Lilrb4	Fcer1g	Pilra
Emilin2	Sectm1b	Lcp2
AW112010	Fmnl1	Nxpe5
Bmp3	Batf2	Cd3e
Foxl2	March1	Nfam1
Csf2rb2	Gm12250	Fcrla
F3	Srgn	Cd3g
Tnfsf13b	Tnfrsf9	Fmnl1
Ifitm6	Slc15a3	Ifit3
Bst1	Ccdc148	Runx3
Bcl2a1b	Sh2d5	Runx1
Dock2	Anpep	Tacstd2
Elovl4	Myo1g	Was
Clec2i	Slc5a9	Tbc1d10c
Atp8b4	Iigp1	Ggt5
Ifi203	Myo1f	Gsap
Tmem215	Arhgap30	Inpp5d
Igdcc4	Krt15	Cd180
Pstpip1	Itgb7	Arl11
Myof	Themis2	Muc20
Oas2	Ptprc	Cdh17
Napsa	Lrmp	Cd96
Fendrr	Il4ra	Scel
Gata6	Was	Havcr2
Cd3d	Pstpip1	Slc10a6
Evi2a-evi2b	Ccl5	AK080063
Myo1g	Dusp2	Bin2
Dkk3	Rab32	Cd33
Ncf4	Ccr5	Cnr2
Fcer2a	Lcp2	Lrrc25
Gm14446	Ciita	Osm
Wdfy4	P2ry6	Gli2
Tnc	Gbp5	Emr1
Casp4	Tbc1d10c	Cd37
Ptprcap	Apobr	Lck
Clec7a	Rasal3	Trem2
Cd209a	Nod2	Apobr
Hsh2d	Arl11	Coro1a
Rnf213	Gvin1	Svep1
AW551984	4833423E24Rik	Cd200r1
Duox1	Plat	Ptger4
Plxnc1	Nfkbie	Rnf150
Myo1f	Spi1	Icam1
Bcl2a1a	Tacr1	Cd48
Ptx3	Slc14a1	Relt
Plagl1	Tnfrsf26	Ctss
Gpc3	Cxcl10	Rgs14
Klrb1b	Ptpn22	Akr1b8
Tbx21	Lypd3	Tnfrsf1b
Arhgap30	5830416P10Rik	Prrg1
Igf2bp2	Naip5	Tlr7
Trpm2	Cntn2	Pcdh18
Sacs	Kcnh1	Igtp
Fcgr1	Ptprv	Slc39a4
Ddx60	Ccl12	AI607873
Trpm5	Gimap7	Siglec5
Cldn11	Tnfsf10	Arhgap15
Ooep	Klra2	Inpp4b
Itga4	Cyba	Cpz
Bcl2l15	Clca5	Vtcn1
Rasal3	Cd48	Slpi
Mgat5	Ifitm1	Trim30d
Treml4	Ms4a4b	Abcc9
Abcg3	H2-Oa	Gpr174
Tinag	Lyz1	Acap1
Ccl2	Fa2h	Calml3
Selp	Cd44	Nfe2l3
Cdsn	Gbgt1	Slco2b1
Mpeg1	Cd276	Kif21b
Stx11	Rasgef1a	C2
Il2rb	Arhgap15	Il16
Hck	Nlrc5	Rasgef1a
Il4ra	Dock2	Ankrd44
Pde1c	Fcgr3	Vill
1100001G20Rik	Tlr7	Mrc1
Cryba4	Adam12	Nedd9
Vav1	Nrros	A630001G21Rik
Sla	Snx20	Laptm5
AF251705	Fam167a	Vnn3
Bcl2a1d	Pla2g7	Mgat3
Thbs1	Gsto1	Rassf4
BC023483	Galnt14	F5
Serpina1e	Cyth4	Pilrb2
Dnmt3l	Lag3	Gsto1
Tnfrsf11b	Dram1	Nabp1
Ubash3a	Jak3	Btk
Gpr68	Syt16	Steap3
Il10ra	F13a1	Dpep2
Rhoh	Sept1	Trim30a
Rbm24	Icam1	Fam83e
Slco5a1	Hp	Cd1d1
Slc15a3	Noxo1	Pilrb1
9330175E14Rik	Aif1	Tnfrsf9
Slc40a1	Slc16a12	Rnase6
Atp6v0a4	Vcam1	Sned1
Fbln1	Cd83	Cd8a
Rac2	Cass4	Pou2f2
Lrrtm4	Ripk3	Shh
Rasgrp1	Klhl6	Stat1
Slc7a11	H2-Ab1	Cd14
Parm1	Rrad	Jak3
Irgm2	Zfp831	Igfbp3
AI662270	Bmper	Slc4a4
Lrat	Card11	Mreg
AK132898	Ctss	Oasl2
Cd300ld	Ly6a	Syt15
Cd84	Epsti1	Clip4
Tlr6	Bin2	5031414D18Rik
Col8a1	Tnfsf8	Fap
Il6ra	Apobec2	Inhba
Rspo1	Clec7a	Cyfip2
Cd40lg	AK155877	Card9
Skint3	Csf1r	Adap2
Zc3h12d	Ncf2	Zap70
Ptpn7	Sh2b2	Nkg7
Fam65c	AK154184	Nfe2
F630028O10Rik	Ptger2	Fcgr3
Oxtr	A630001G21Rik	Spi1
Lgals3	Atp1a3	Hcls1
Nccrp1	Nfkbiz	Fam169b
Bicc1	Rassf4	Mafb
Nmur2	Aox3	Mustn1
March1	Il10ra	Ifi204
Ccl7	Zap70	Scn7a
Ptprr	Lrg1	Dock8
Wfdc16	Lax1	Slitrk6
Rbp4	Gimap3	Egr2
AK041614	Plxnc1	Rel
Trim29	AK041647	Akna
Sdcbp2	1700066B19Rik	Ubash3b
Thsd4	Egr2	Inhbb
Klrc1	Gpr114	Mndal
Aif1l	C1qb	Adcy2
Plbd1	Cd200r4	Capn6
Spic	Anxa1	Rtn4rl2
Slc36a2	Anxa8	5830416P10Rik
Alpk1	Alox5ap	Als2cl
Clec5a	Arc	Lst1
Muc16	Slfn8	H2-Aa
Defb14	Colq	AK154184
Adcyap1r1	Cd3d	Slc11a1
Clec12a	Pf4	Klf5
Tnfrsf14	Ptprr	AK015544
Tnfrsf26	Fgd3	Gimap7
Tmc5	A330021E22Rik	Cd200r4
Slfn2	Psmb8	H2-Ab1
Nlrp1b	Bmp5	Plat
Gpr65	Kcnab2	Anpep
Gsdmc3	Ikzf3	Lgi2
Zfp618	Cd33	Fgl2
Slc5a8	Mmp19	Pik3r5
Plag1	Hpn	Gimap8
Unc5cl	BC023483	Ckmt1
Krt10	Cd274	Fam65b
H2-DMb2	Gm4841	Soat1
Col14a1	Fer1l4	Parvg
Xcr1	Il1rl1	Dusp2
Ms4a4d	Gbp6	Tspan32
Pde1b	Gprc5a	Nrp2
Podnl1	Acp5	Pld4
Kcnf1	Pde1b	Fcrl1
Cxcr5	Rspo1	Serpina3i
Sh2d2a	D17H6S56E-5	S1pr4
Ttc9	Calml3	Prex1
Apbb1ip	S1pr4	Flrt2
Bnc2	Kif21b	Nfasc
TCR-beta chain	Cd8b1	Ifit2
4930452B06Rik	Tspan11	Ms4a7
4930572O03Rik	Il16	C3ar1
Tmprss7	C5ar2	Adora2b
I830012O16Rik	Klrb1b	A330021E22Rik
Arntl2	Serpine1	H2-Eb1
Il27ra	Sh2d2a	Elf4
Epsti1	Rnase6	Tnfaip8l2
Itgax	Alox5	Ahnak2
Gm5414	Mrc1	Ccl6
Plcb2	Ugt2b35	Cyth4
Tbx5	Slc2a6	Egln3
Nckap1l	H2-Eb1	Enc1
Adamts19	F830016B08Rik	Stk10
Lox	Cd74	Klhl6
1810020O05Rik	Pik3cd	Rab32
Tifa	Itk	Arhgef6
Sox5	Sall1	Myo5a
Fam167a	Lgmn	Mmp19
Olfr56	Scel	Gabra3
Apol7e	Stra6	Pla2g2d
Mup10	Cd3g	Arhgap4
AK172204	Apol9a	Tap1
Acss3	Nckap1l	Gem
Clec4a3	Fosb	Ctsw
Adamtsl3	Arhgdib	Dock11
Clca5	Egln3	Sfrp1
Tlr2	Lck	Csf1r
Gm8989	Inpp5d	Sp110
Cst7	Parvg	Galnt12
Card11	Ifi204	Wfdc17
Map3k8	Scara3	Itgam
Igsf10	Ccl22	Specc1
Dgkh	Clic6	Adap1
Siglecg	Akna	Olfm4
Pydc4	Themis	AI504432
Clec4a1	Runx3	Kctd12
C4b	Pram1	Csf3
Tmprss11a	Nuggc	Ly86
Lrmp	Trpm6	Cd83
Il21r	H2-DMb1	Clec4a2
Casp12	Nek6	Acp5
Mnda	C1qc	Slc28a2
I830077J02Rik	Scn4a	Nfkbiz
Lum	Ccl4	Aif1
Hsd17b14	Ikzf1	Car13
Ifi44	Pld4	Ccl9
Shisa2	Cd68	Adamts12
Hcst	Gpa33	Cd163l1
Itgb8	Rasgrp1	Akap12
Klra7	Car13	Atp1a3
1600010M07Rik	Shisa2	Ifi205
Lair1	Lsp1	Larp6
Ncr1	Ereg	Gnb4
Ypel4	Prex1	BC025446
Myl7	H2-Aa	1110032F04Rik
Lif	Gpr176	Lbh
Ccl4	AK145379	Lacc1
Snx20	Apbb1ip	Tram2
C6	Tnfsf13b	Hpgds
Pim1	Spns3	Kcnh1
Gm8979	S100a14	Itgb3
Gpnmb	Pla2g2d	Slc12a7
Enpep	Pls1	Sept1
Cd28	Dock11	Olfml2a
Prf1	Adap1	Cd163
C5ar1	St6gal1	Zfp521
Clmn	Cdh17	Lyz2
Prex2	Adh7	Ly6c2
Fbp2	Gbp3	Rnf144a
Tbx4	Mylpf	Adam12
Ces1f	Itgam	Tmem86a
Abca1	Plcb2	Gimap4
Pinlyp	Ubash3a	Ptger2
P2ry13	Lrat	Prrt2
Pilra	Gadd45b	Il2ra
Hrh3	Plbd1	Csmd1
Tchh	Spn	Pik3cd
Lcp2	Mfap2	Ltbp2
Nxpe5	Rnf186	Il33
Cd3e	C1qa	Plce1
Nfam1	B3gnt5	Cysltr1
Apol7b	Ifi205	Tcrd
Fcrla	Stab1	C5ar2
Tenm3	Chst3	Cd44
Cd3g	Gipc2	Dkk2
Gm2083	Fap	Ms4a8a
Fmnl1	Fxyd5	Slc35g1
Ifit3	Enc1	H2-DMb1
Runx3	Hgfac	Cpxm1
Runx1	Ly86	Spon1
Tacstd2	Lat2	Spns3
Was	Laptm5	Tlr12
Tbc1d10c	Sprr2a2	Lat2
Rergl	Ahrr	Fcer1g
Ggt5	Fes	Tnfaip3
Gsap	5031414D18Rik	Pde4b
Inpp5d	Mafb	Fermt3
Duoxa1	Arntl2	Sh2b2
Cd180	Fbln1	Mex3b
Arl11	Myot	Cd86
Muc20	Ms4a7	Msx2
Cdh17	Sp110	Soat2
Cd96	Chl1	Gsdmd
Arhgap9	BC023105	Ccl12
Scel	St8sia6	AI467606
Ugt1a6a	Pthlh	Cd276
Pex5l	Tfpi2	Arsj
Cmah	Fos	Slc7a2
Rpp25	Fermt3	Ncmap
Havcr2	Osmr	Enpp2
Slc10a6	Elf4	Srd5a1
Myrf	Gpsm3	Nrros
AK080063	Gch1	Ermp1
Tuba8	Tnfrsf25	Siglece
Slit2	Cotl1	Krt7
Apol9b	Lair1	Cd68
Bin2	Il33	Chp2
9530026P05Rik	Slc25a48	Ptpru
Cd33	Adora2a	Xylt1
Pde3a	Mpeg1	Rgs18
Nos1	Cd200r1	Gpr137b
Evi2b	Cd96	Cass4
Cnr2	Tmem106a	Clca3
Lrrc25	Tnfaip3	Kcnab2
Pianp	Arhgap25	Nfkbie
Mup13	Gbp4	Plin2
Osm	Ppp1r1b	Gcnt1
Gli2	Wdfy4	Apol7a
Emr1	Syt13	BC032181
Gapt	Map4k1	Tnfsf9
Abca8a	Galnt12	mmu-mir-155*
Lpar4	Slamf7	Sp100
Ackr2	Urah	Ptgir
Cd37	Lox	Slc25a24
Lck	Gpr65	Lrrc8c
Hmha1	Itga4	Inmt
Trem2	Egr1	Serpinb6b
D730001G18Rik	C1s	Il1rl1
Apobr	Tnc	Sash1
Coro1a	Flt3	Kit
Svep1	Cxcr3	Scara3
Plxna4	Gbp9	Lrrc17
Cd200r1	Galnt6	Itm2a
Ptger4	Hmox1	Arhgap25
Rnf150	Nlrp1a	Pros1
Klrg1	C3ar1	Pdgfra
Evi2a	Fgd2	Sp140
Icam1	Map3k8	Adcy3
Cd48	Nedd9	Dram1
Relt	Fam111a	Maml2
Ctss	Padi2	Agtr2
Rgs14	Grap	Nkd2
Adamts6	Stat1	Eppk1
Akr1b8	Spic	Ifit1
2200002D01Rik	Gpr132	Slit3
Tnfrsf1b	BC032181	Lep
Ankk1	Lacc1	Sox7
Galnt16	Vnn1	Epha2
Ccl1	Tbx21	Lax1
Prrg1	Ifi203	Serpinb11
Tlr7	Krt17	Htra3
Mst1	Soat1	Nod2
Pcdh18	Klhl41	Mtss1
Igtp	Psmb9	Gadd45b
A530064D06Rik	Akr1b8	Apobec1
Slc39a4	Stx11	Tyrobp
AI607873	Rftn1	Clec14a
Siglec5	Ptgir	Hgfac
Arhgap15	Igf2bp2	Slc43a2
Inpp4b	Gbp7	Ccl5
Cpz	Sox2	Tshz3
Vtcn1	Wnt9b	Spns2
AK005187	Scara5	Tspan11
Gprin3	Gsdmd	Rbms1
Slpi	Kcnn4	Ltbp1
Trim30d	Stk10	Bcl3
Abcc9	Tnfsf9	Rrad
Slc47a1	Cd180	St6gal1
Gpr174	Car12	Ptpro
Sh3gl3	Tlr6	Clec10a
DQ267101	Mall	Antxr1
Pde5a	Cd3e	Serpina3g
Acap1	Trim30d	Arsi
Calml3	AI504432	Kbtbd11
Cldn2	Cobl	Maff
Nfe2l3	AI607873	Abi3bp
Slco2b1	Mndal	Mst1r
Cd247	BC064078	Sox4
Kif21b	Rgs10	Acpp
Kcne1	Krt7	Mdk
C2	Fam65b	Stom
Emilin3	S100a11	C1qtnf7
Il16	Xdh	Gzma
Rasgef1a	H2-M3	Scara5
Fgf2	Crmp1	Pkp1
Ankrd44	Prr16	Ppp2r2c
Vill	Runx1	Vav3
Mrc1	Csmd1	Srgn
Nedd9	Ier5	Tmem106a
A630001G21Rik	Soat2	Rai14
Laptm5	Ncmap	St8sia4
Vnn3	Ggt5	Dab2
Clec4a4	Slc28a2	Pla2g7
Unc13d	Gpx3	Colec12
Mgat3	Cebpd	Xpnpep2
Rassf4	Gimap4	Psmb9
F5	Tnfaip6	Cx3cr1
Pilrb2	Sp140	Irf1
Gsto1	Apol7e	Aim2
Nabp1	Kcnk13	Has3
Btk	Apol7a	Irf7
Steap3	Als2cl	Chl1
Dpep2	Capn6	Pitpnc1
Trim30a	Tlr9	Icosl
Fam83e	Insrr	Mfng
Cd1d1	9330175E14Rik	Tal1
Pilrb1	Il12b	Spsb1
Trpc4	Kif26b	Ube2l6
Tnfrsf9	Mgat5	Cobl
Rnase6	Grap2	Rnasel
Has1	Dok2	Fermt1
Sned1	C2	Cmpk2
Hgf	AW551984	Hp
Cd8a	Marcksl1	Notch2
Tbx18	Cysltr1	Adamts5
Fibin	Alpk1	Bhlhe40
Pou2f2	Ctsh	Fli1
Shh	Klf5	Rasa4
Stat1	H2-DMa	Best1
Cd226	B4galt6	Procr
Bcl2a1c	Gsap	Cxcl13
Cd14	Loxl1	Ikzf1
Ces2b	Ephb2	Lgmn
Jak3	Dennd1c	Ifitm1
Igfbp3	Has2	Ppfia4
Slc4a4	Capsl	Naip5
Mreg	Adap2	Arl4c
Grem2	Trim30a	Rab3il1
Oasl2	Rgs16	Adamts10
Syt15	Cp	Lipa
Clip4	Il11	Cntn1
Nhs	Apobec1	Zbtb7c
5031414D18Rik	Nr1h3	H2-DMa
Fap	Slc43a2	Ptpre
Inhba	Mgp	Darc
Nipal4	Sprr1a	Ntn1
Htr7	Lrrc32	Cpne2
Cyfip2	Angpt4	Rgl1
Card9	Lbp	Celsr1
Arhgap36	Ms4a4d	5430435G22Rik
Adap2	Klrk1	Mrc2
Srsf12	Cr2	Gpr176
Zap70	Zc3h12a	Mfi2
Nkg7	Tnfrsf14	Cfh
Nfe2	Ctla2a	Ccdc3
Mctp1	Dnase1l3	Kirrel
Prdm6	Ifitm3	Lrg1
Fcgr3	Igsf10	Msn
Fam25c	Gas7	Rhbdl3
Spi1	Procr	H2-M3
Hcls1	Adamdec1	2310007B03Rik
Fam169b	Ier3	Trf
Mafb	Lbh	Prkd3
Dct	Duox1	Lpcat1
Hs6st2	Gpnmb	Slc5a9
Pcolce2	Cd86	Psmb8
Mustn1	Adora2b	C1s
AK162351	Nlrp1b	Adamts4
Ifi204	Rab3il1	Tcf21
Scn7a	Lgals3bp	Mmp9
Dock8	Dcn	Nek6
Slitrk6	Rcsd1	Adamts1
Egr2	Gimap8	Rnd3
Gdnf	Gimap6	Gpr133
Gpm6a	Lfng	Lsp1
Samd3	Aldh3a1	St3gal1
Rel	Fli1	Jag1
Akna	Pik3ap1	Ripk3
Ubash3b	Col14a1	Ncf2
Pydc3	Relb	Evpl
Inhbb	Casp12	Ahr
Mndal	Slc10a6	P2ry6
C1qtnf3	Begain	Bach1
Tifab	Gem	Cxcl12
Klk1	Tnfrsf23	Fosl2
BC050140	Il6ra	Fat2
Adcy2	Cerk	Fam49a
Foxp2	Ubash3b	Rassf10
AI118078	Myof	Ets1
Capn6	Tap1	Gpr132
Rtn4rl2	Hrc	Mmrn2
5830416P10Rik	Adamts15	Neurl1a
Als2cl	Adcy2	Noxo1
Klrb1c	Lipa	Sprr2a2
Sh3tc2	Irf1	Scamp5
Lst1	Wisp2	Cd74
H2-Aa	Fam105a	Pgap1
Clca1	Unc93b1	Arnt2
mKIAA1300	St8sia4	Abcc1
AK154184	Basp1	C1qtnf1
Sncaip	Aim2	Ephb3
Olfml1	S1pr3	Wipf1
Cd1d2	Cilp	Arhgef2
Slc11a1	Sox7	Vdr
Klf5	Dkk2	Fam107b
Zeb2	Dclk1	Thbs4
Cspg5	Nlrp1c-ps	Rab44
Cdhr5	Mal2	Maf
AK015544	Best1	Dse
Gimap7	Spns2	Edn1
Cd200r4	Igtp	Fos
H2-Ab1	Isg15	Aebp1
Ddr2	Inhbb	F13a1
Frmpd4	Ptger4	Ednra
Plat	Il22ra1	Panx1
Anpep	Msx2	Layn
Lgi2	Apoe	Map3k1
Fgl2	Cd209a	Angptl4
Prss32	1810011H11Rik	Sipa1l2
Pik3r5	Oasl2	Ier5
Ebf1	Sfn	Slc13a3
Tenm4	Fyb	Prrx1
Gimap8	Vav3	Epdr1
Ckmt1	AK015544	C1qc
Hoxc11	Zbtb7c	Cyp4f15
Fam65b	Cyfip2	Tlr5
Abcd2	Sphk1	Lgals3bp
Soat1	Fxyd3	Ppp1r3d
Tbxas1	Sdc1	Bace2
Mmp11	I830077J02Rik	Hmox1
Parvg	Cpne2	Car8
Dusp2	Nanos1	Dchs1
Sytl5	Cfh	Prr16
Tspan32	Ptpro	Mall
Gm11710	Foxf1	Cd302
Srpx2	Ada	Phf11b
Nrp2	St6galnac2	Asap1
C130026I21Rik	St3gal1	Tgfbr2
Pld4	Ccdc109b	B4galt6
Fcrl1	St8sia1	Arsa
Serpina3i	H2-K1	Syt13
Mroh7	Osbpl3	Col17a1
S1pr4	Ano9	Dennd1c
Adrb3	Mustn1	Fes
Cdh19	Panx1	BC034090
Prex1	AB347501	Osr1
Flrt2	Cenpa	Ksr1
Ptprz1	Ppp1r18	Mef2c
Nfasc	Col3a1	Sh3pxd2b
Phf11a	Cyr61	Egflam
Ifit2	Ctse	Plcg2
Ms4a7	Sh3bp1	Mxd1
Gm4477	Cmklr1	Lhfp
Rnf125	Rasa4	Rgs10
Clcf1	Kit	Anxa1
C3ar1	Klri2	C1qb
Adora2b	Ifi44	Tbkbp1
A330021E22Rik	C1qtnf1	Arhgdib
H2-Eb1	Foxq1	Mgst1
Slc26a2	Mfap5	Zfp36l2
Ticam2	Msn	Pik3r6
B3galt2	Cd302	Map4k1
Pcnxl2	Rinl	Kcnk13
Lphn3	Rnf144a	Mal2
Lpar3	Ppp1r3d	Slco3a1
Elf4	Il18r1	St3gal4
Slitrk5	Inhba	Moxd1
Creb5	St3gal4	Col5a2
Tnfaip8l2	Larp6	Pi16
Gprasp2	Xylt1	Notch3
Ahnak2	Specc1	Gsta4
Cdh16	Cd93	C1qa
AK043676	Olfml2b	Cdh13
Ccl6	Irgm2	Cyp2f2
Cyth4	S1pr2	Pdgfrl
Col6a6	Chsy3	Dhx58
Egln3	Kcp	Bmper
Enc1	Fcrls	Sfn
Tmem26	Rgs18	Fam105a
Stk10	Ube2l6	Ier3
Cldn15	Arhgef2	Prkcq
Zfpm2	Ets1	Sgpl1
Wscd2	Xpnpep2	Car12
Edil3	mmu-mir-155*	Angptl2
Klhl6	Igfbp4	Dok3
Rab32	Six1	Sulf2
Papln	Gcnt1	Pigr
Cntn4	Serping1	Rsad2
Arhgef6	Pim1	Parp14
Myo5a	Lgals7	Pdgfrb
Mmp19	Adcyap1r1	9830001H06Rik
Gabra3	Mgst1	Abtb2
Pla2g2d	Abtb2	Fam111a
A530099J19Rik	Cx3cr1	Ncoa7
Arhgap4	Cmtm3	Cmklr1
Tap1	Nkg7	Adora2a
Gem	Epha2	Acsbg1
Gpr137b-ps	Kif19a	Adcy7
Ctsw	Fscn1	Ptk7
Dock11	Ahnak2	Tspan33
Efcab1	Steap3	Pld1
Sfrp1	Angptl4	Plod2
Epha3	Srpk3	Pls1
Ifltd1	Gpr137b	Lama4
Myl4	Col5a2	Clec3b
Csf1r	Pi16	Tnfrsf23
Sp110	Tmem119	Obsl1
Slc38a4	Tgfb1	B3gnt5
Galnt12	Il2rb	Sema4d
Wfdc17	Plin2	St6galnac2
Cyp2e1	Plk3	Armcx4
Itgam	Arsj	Gja1
Peg10	Nfe2l3	Rgs5
Specc1	Plxnd1	Fgd2
Slc7a10	Fam64a	Rasa3
Art2b	Gpr133	Ndrg2
Adap1	Ifit1	Fam3c
Prap1	Maf	Ly6a
Olfm4	Col6a4	Arl5c
Pde7b	Lmnb1	Adamdec1
AI504432	Mgat3	Dok2
Kctd12	Ctsw	Abca9
Kcnt2	Psmb10	Nrp1
Exoc3l4	Moxd1	Dclk1
Dpyd	Mfi2	Il18r1
D830031N03Rik	Tnfsf15	Ccdc80
Chst8	Rhbdl3	Tnfaip6
Csf3	Ncoa7	Matn2
Lrrn4cl	Clec11a	Ctsh
Ly86	Fam43a	Lrig1
Ajap1	Olfr1372-ps1	Emp2
Dnajc6	Phf11b	Stab1
1700026L06Rik	Ier5l	Ctsc
I730030J21Rik	Slco3a1	Pou2af1
Cd83	Rnf150	Cyr61
Bmp6	Rasgrp3	Cp
Clec4a2	Sh3pxd2b	Lrrc32
Rnf183	Rel	Rin2
Acp5	Aebp1	Tnfaip8
Slc28a2	Ephb3	Evc2
B3galt1	Sema3f	Thbs3
Nfkbiz	Nmur2	Dcn
Gm14492	Mrc2	Ipcef1
Pdzd2	Htra3	Has2
Klrg2	Neurl1a	Pmepa1
Aif1	Rin3	Plxdc1
Car13	Tspan33	Thbd
Tmem200a	Gdf11	Gas7
Ccl9	Dhx58	Ehd3
Kcnip4	Ifit3	Sdc1
Vgll3	Fam107b	Noxa1
Irf5	Il2ra	Heg1
Prox1	Gfpt2	Olfr1372-ps1
Tiam1	Havcr2	Gimap6
Adamts12	Ddx60	Gpsm3
Tsku	Orai2	H6pd
Ror1	Prkcq	Fcgrt
Cd163l1	Gzma	Colq
Akap12	Cdca7	Sh3pxd2a
Atp1a3	Tnfaip8l2	Basp1
Ifi205	Cd1d1	Plk3
Gm13238	Ipcef1	Npc1
Wnt2b	Layn	Vwa5a
Larp6	F3	Urah
Naalad2	Celsr1	Sema3f
Gnb4	Ly6e	Lfng
BC025446	Rtp4	Postn
Fndc1	Fhl3	Marc1
1110032F04Rik	Shc2	Il17ra
Svopl	Glipr2	Samhd1
Pabpc4l	Clec3b	Cyp1b1
Pkhd1	Cd8a	Adcy4
Cd80	Sema6b	Gypc
Lbh	Tyro3	Tspyl3
Lacc1	Ppic	Entpd1
Tram2	Tmem86a	Cerk
Hpgds	Adcy7	Adam19
C4a	Rgs19	Barx2
Rian	Fgl2	Masp1
Sptlc3	Sipa1	AB347501
Kcnh1	5430435G22Rik	Sphk1
Itgb3	Hpgds	Rcsd1
Slc12a7	Plekho2	Fzd1
Wdr86	Usp13	Chdh
Cfhr2	Oaf	Sorcs2
Sept1	Dlgap5	Csf1
Olfml2a	Pros1	Cd209g
Cd163	Scarf1	Lpxn
Cped1	Rasa3	Rgs4
Nlrc3	Cadm4	Cd93
Zfp521	Arhgef6	Cyp4v3
Wfikkn2	Ccnb2	Fam43a
Lyz2	Tmem132a	Ccdc109b
Ly6c2	Mctp2	Nr1h3
Tgm1	Col17a1	Egr1
Alb	Rgl1	Marcksl1
Bach2	Cmya5	Pecam1
Rnf144a	Adamts10	Mx2
Per2	Scn1b	Amica1
Adam12	Lrrc8c	Alox5
Unc5c	Rsad2	Rab8b
Tmem86a	Sostdc1	Fam102b
Hmga1-rs1	Ctsc	Figf
Gimap4	Cmpk2	Ctse
Ptger2	Anxa3	Ano9
Prrt2	Mreg	Parp3
Gna15	Asf1b	Steap4
Il2ra	Meox1	Ccdc88c
Fam198a	Pde4b	Lbp
Pou3f1	Tcirg1	Cdh5
Csmd1	Ccl11	Nid1
Txk	Krt80	Ppp1r18
Cyyr1	Eln	Lysmd2
Pik3cd	Cxcl12	Ntrk2
Ltbp2	Amica1	1600014C10Rik
Klrb1f	Ankrd44	Unc93b1
Il33	Ly6c1	AK035387
Hmga2-ps1	Spon1	Cadm4
Btnl9	Bhlhe40	Chsy1
A730020M07Rik	Spsb1	Rtp4
Dnah1	Apln	Slc16a1
Plce1	Parm1	Npnt
Epha7	Tram2	Rftn1
Cyp2s1	Gli2	Plekho2
Cysltr1	Mmp2	Pi15
BC035044	Cdkn1a	Cdkn1a
Clec9a	Chp2	Plxnd1
Robo1	Mfng	Tmem119
Runx2	Slit3	Sema7a
Tcrd	Pamr1	Dennd4b
C5ar2	Adamts12	D17H6S56E-5
H2-M5	Enpp2	Serpine1
Ankrd6	Fermt1	BC064078
Pla2r1	Ppfia4	Zdhhc15
Cd44	Ahr	Tfpi2
Dkk2	Thbs3	Tm4sf1
Ms4a8a	Bicc1	Zswim6
Slc35g1	Ccdc3	Mfap2
H2-DMb1	Abca1	Cttnbp2nl
Cdh2	Tnfaip8	Rinl
Zfp608	Adam19	Galnt14
Cpxm1	Steap4	H2-K2
Spon1	Arid5a	Rhbdf2
Spns3	Slitrk6	Rasgrp4
Cpeb1	Ccdc80	Plekha2
Trpc1	Pdgfrl	Plxna1
Rmst	Eppk1	Mapkapk3
Tlr12	Itm2a	Isg15
Itprip	Emb	Ctgf
Cyp26b1	Ndc80	Slc43a3
Lat2	Rbp1	Chst11
Fcer1g	Wipf1	Slc2a6
Tnfaip3	Anxa2	Shc2
Pde4b	Sh3bp2	Fgd5
Col24a1	Chsy1	Grap
Dnm3os	Figf	Mxra8
Fermt3	Mapkapk3	S1pr2
Phf11d	Fbn1	Begain
Tro	Kif15	Lmnb1
Il18rap	Tm4sf1	Efnb2
Mfsd4	Slc7a2	Bank1
Sh2b2	Ptpru	Tbc1d1
Mex3b	Myo5a	Cmtm3
Cd86	Acpp	Lyve1
Msx2	Syt15	Plxnb1
Abhd15	Plcg2	Capsl
Soat2	Pmepa1	Acvrl1
Gsdmd	C1qtnf7	Sema6b
Ccl12	C1ra	Fcrls
AI467606	Scn7a	Ada
Cd276	Sema4d	Irf8
Rgs1	Itgax	Hic1
2610018G03Rik	Ccdc88c	Olfml2b
Arsj	Tlr12	Aspm
Slc7a2	Syne3	Irgm1
4930447C04Rik	BC034090	Smo
Ldlrad4	Colec12	Cbfa2t3
AI854703	Nkd2	Sh3bp1
Ncmap	Svep1	Col5a1
Enpp2	Ctsz	Apobec2
Srd5a1	Trim29	Adamts15
Nrros	Ptpre	Gipc2
Psors1c2	1300002K09Rik	Lamb3
Olfr1033	Ednra	Kcp
Fam13a	Cyp4a12a	Ctsk
Fmo6	Junb	Antxr2
Ermp1	Bmp1	Emb
Fam83a	Serpinb6b	Pik3ap1
Siglece	Vdr	1810011H11Rik
Krt7	Aplnr	Relb
Cd68	St6galnac4	Ildr2
Pcdh9	Mapk13	Fxyd5
Chp2	Krt5	Zcchc24
Scimp	Hk2	Vim
Ptpru	Cdca8	Serping1
Xylt1	Ifitm2	Cyba
Rgs18	Wnt4	Nfkb2
Gpr137b	Krt14	Crlf3
BC043934	Pkp1	AK011205
Cass4	Cxcl14	Cenpe
Igsf9b	Plcl2	Gzmb
Siglech	E2f8	Krt5
Vstm2b	Aldh1a2	Vit
Abcg1	Kctd12	Celsr2
Clca3	Edn1	Apod
Kcnab2	Rgs4	Cxcl15
Unc5a	Sox4	Parp12
Adamtsl1	Has3	Mctp2
Slc6a17	Emp2	Col1a2
Nfkbie	Sh2d3c	Cotl1
Plin2	Itgb8	Sh3bp2
AK020496	Aspm	Trp53i11
Ppp1r1a	Mef2c	Gm973
Gfi1	Stom	Orai2
Gcnt1	Shcbp1	Dusp6
AK040960	Tal1	Slc16a9
Apol7a	Sp100	Lcn2
BC032181	Thbs2	Ppp3cc
Amph	Col5a1	Arid5a
Ccdc122	Nrm	Adamts2
Tnfsf9	Mxd1	Hpn
Pir	Adamts1	Rasgrp3
Pdk4	Lhfp	Fam83g
Slc1a3	6030419C18Rik	Dpep1
Aim1l	Mex3b	Vangl2
mmu-mir-155*	Kbtbd11	Ptprs
Crispld1	AU021092	Oasl1
Sp100	Aurkb	Calcrl
Gm9199	Fam83g	Trim21
Ebi3	Crlf3	Fbn1
Zfp641	Obsl1	Nlgn2
Ptgir	Slc25a24	Rnf19b
Leprel1	Espl1	Capn2
Slc25a24	Bcl6b	Trim12c
Cd244	Adamts19	Mmp2
Ffar4	Adamts2	Col1a1
Gcsam	Synpo	Chd7
Cysltr2	Mst1r	Zfp36l1
Lrrc8c	Gja1	Dbn1
Snhg11	Col1a1	Hexb
Plin1	Gzmb	Ephb2
Podn	Csf1	Cygb
Ahnak	Clmn	Upk1b
Inmt	Incenp	Timp2
Krt79	Mmp14	Igfbp4
Sct	Lysmd2	Ncapg2
Serpinb6b	Inpp4b	Krt17
Il1rl1	Dusp6	Cbr2
Pck1	Mlkl	Arhgap27
Sash1	Kif22	Scarf1
Meg3	Igfbp7	Rassf2
Dgat2	Plxdc1	Aplnr
Lonrf2	Mtss1	Serpinb9
BC067074	Chst11	Mlkl
Kit	Ptpn6	Cidea
Scara3	C7	Npy6r
Slitrk3	Ctsk	Gmip
Tmem255a	Dock8	Pdgfb
Lrrc17	Cntn1	Tgm2
Atp1a2	Gmip	Srpk3
Clec4b1	Col1a2	Golm1
Msi1	Pdgfrb	Numbl
Itm2a	Sulf2	Rin3
Cdkn2b	Sh3pxd2a	Sh2d3c
A530016L24Rik	H2-K2	Ly6c1
Arhgap25	Dab2	Fyn
Pros1	Ehd3	Pf4
AK145095	Sdcbp2	Cebpa
Tmem245	Lyn	Lyn
Pdgfra	Pi15	Usp13
Sp140	Hic1	Filip1l
Adcy3	Prrg1	Rap2b
Dram1	Agap2	Slc2a3
Maml2	Mcm3	Tie1
Megf9	Pdgfra	Cebpd
Agtr2	AK035387	Lrrk1
Nkd2	Cenpe	Gpr162
Eppk1	Spag5	Medag
Ebf4	Rnd3	Psmb10
AK076859	Acsbg1	Bmp1
Treml1	Nfkb2	Zc3h12a
Ifit1	Atp2a3	Gm1987
B230208H11Rik	Kif18b	Bub1b
Lrrc55	H2-T23	Loxl1
Dennd2c	Arhgap27	Tyro3
Olfr1383	Dpt	Ddit4l
Myb	Shh	Gprc5a
Slit3	Ube2c	B3gnt3
Lrrtm1	Slco2b1	B4galt5
Frzb	AK011205	Plxnb2
Lep	Gpr162	Cd34
Ccdc170	Fam3c	Pxdn
Ly6g6c	Irf7	Anxa3
Lrrn3	Arl4c	Csf2rb
Sox7	Tspyl3	Sulf1
AB352175	Rai14	Nfe2l2
Epha2	Snai1	Map3k14
Haao	Vim	Fgfr3
Enkur	Vangl2	Ppic
Herc6	Cbfa2t3	Mmp14
Lax1	Lrrc17	Cdh11
Serpinb11	Avpr1a	Fmnl3
Akap6	Pcsk5	Hk2
Mc2r	Osr1	Bcl6
Htra3	Mapk11	Stat3
Nod2	Aldh3b1	Efhd2
Klre1	Hdc	Fscn1
Mtss1	Adcy3	Dpysl2
AB346163	Sod3	Rnf186
Gadd45b	Ksr1	Six1
Sntg2	Tgfbr2	Trpv2
Egfem1	Lpxn	Pla2g4a
Apobec1	Tshz3	Tgfb1
Tyrobp	Notch3	Il1r2
Hspa12a	Rbms1	Gyk
Cybrd1	Renbp	Tap2
Mettl24	Fgd5	Iqgap3
Clec14a	Emp3	Rab31
Fut7	Gnb4	Renbp
Lgals12	Csf2ra	Trib2
Ly6k	Bace2	Tmem173
Hgfac	Fstl1	Skil
Dzip1l	Shisa5	Malat1
Slc43a2	Nabp1	St6galnac4
Ccl5	Serpinf1	Cenpf
Gm14085	B4galt5	Sod3
Slfn3	Ccna2	Nupr1
Tshz3	S100a10	Itpripl2
Spns2	Arnt2	Birc3
Bcas1	Cxcr4	Mfap5
Tspan11	Pcdh18	Gramd4
Robo2	Oas1a	Parp8
Gm4788	Rin2	Inf2
Rbms1	Olfm4	Sdc3
Lrrc4c	Trf	Cd97
Adrb1	Rassf2	Rgs16
4933412E12Rik	Maff	Ets2
Ltbp1	Psme1	Scn1b
1700023L04Rik	Igf1	Wnk4
AK007436	Tgm2	Bcl6b
Slc9b2	Ildr2	Sh3gl2
Bcl3	Cd163	Agap2
Runx1t1	Fat2	Pdpn
Trim36	Medag	Kif15
Dennd2a	Nuak2	Fstl1
Dlx5	Cygb	Adam17
Efcc1	Sik1	Lynx1
Auts2	Zfp521	Synpo
Nxph3	Melk	Card10
Rrad	Dse	Sipa1
Nudt16	Irgm1	Rgs12
Ace2	Il1r2	Myh14
St6gal1	Abcc1	Clic6
Ptpro	Gabra3	Oaf
4930570G19Rik	Gyk	H2-T23
Negr1	Dennd4b	Col6a1
AK038731	Bub1b	Csf2ra
Clec10a	Npnt	Pard6g
Cck	Lpcat1	Tcirg1
Zfp382	Slc35g1	Mapk11
Cdh6	Arsa	Trip6
Antxr1	Mmp23	Junb
Sema6d	Trp53i11	Mmp23
Serpina3g	Apod	Oas1a
Lta	Srd5a1	Espl1
4930402H24Rik	Wnk4	Gdf10
Ank2	Fosl2	Aldh3b1
Fam171b	Tlr5	Sgol2
Tm6sf1	Ecm1	Piezo1
Arsi	Tbkbp1	Nov
Arid5b	Mx2	Chst3
Enpp1	Nov	Crispld2
Kbtbd11	Racgap1	Parvb
Lnpep	Ppp3cc	Bche
Maff	Sulf1	Mfap4
Tmtc1	Gpr153	Fam20a
Grrp1	Slc43a3	Arhgef17
Psd3	Sept9	Acer3
Trim12	Fam20a	Serpinf1
Tmem140	Slc4a4	Lama5
Nrarp	Pla2g4a	Ext1
Cytip	Plekha2	Sostdc1
Ebf3	Rnasel	Krt15
Tmem136	Matn2	Cxcl14
Abi3bp	Efhd2	Rgs19
Mst1r	Dpysl2	Tnip1
Sox4	Chdh	Baz1a
Acpp	Vit	Shisa5
Rltpr	Cyp1b1	Esam
Srgap1	Slc2a3	Sepn1
Ly75	Tmem173	Krt14
Mdk	Ap1s2	Col5a3
Prss35	Golm1	Dusp1
Gm5431	Kif11	Mcm3
Stom	Dpep1	Hexa
Pde10a	Prrt2	Tmem132a
Crim1	Ptgs2	BC019819
C1qtnf7	Gsta4	Gfpt2
Gzma	Sorcs2	Sepp1
Scara5	Cdca3	Plcl2
Camk1g	Arap3	Skap2
Cidec	Ngfr	Cdr2l
Agpat9	Celsr2	Il13ra1
Pkp1	Il17ra	Ngfr
Zcchc5	Parvb	Fam49b
Fam217b	Ercc6l	Arap3
Ppp2r2c	Itpripl2	Sik1
Vav3	Adcy4	Mcm4
Tspan6	Rnf19b	Gm2a
Stx1b	Atp10a	Samd9l
Srgn	Rab8b	Ptpn6
Ulbp1	Mmrn2	Nfkb1
Tmem106a	Sema7a	Synpo2
Fat4	Map3k14	Meox1
Serpina3c	Mcm5	Mgp
Rai14	Calcrl	Sept9
St8sia4	Armcx4	Marcks
4930578C19Rik	Arpc1b	Dhrs3
Aqp7	Tnip1	Ctsz
Abca8b	Hmgb2	Prdm1
Lrp1	Tbc1d1	Igf1
Nbeal1	B3gnt3	Mki67
Ppl	Mfap4	Igfbp6
Dab2	Tpx2	Rbp1
Pla2g7	Epdr1	Cdca7
Colec12	Sipa1l2	Clec11a
Ric3	Zdhhc15	Emilin1
Nqo1	Rhbdf2	Pglyrp1
Esr1	Psme2b	Rin1
Xpnpep2	Icosl	Ptpn1
Psmb9	Dusp1	Ncapd2
Cx3cr1	Oasl1	S1pr3
Trim56	Pdgfb	Gpr153
Fn1	Csf2rb	Mapk13
Irf1	Fam20c	Ifngr1
6330403K07Rik	Plxnb1	Arap1
Aim2	Samhd1	Ssc5d
C77370	Ltbp1	Pcsk5
AK044374	Pnp	Incenp
Rapgef5	Fyn	Rcn3
Has3	Zfp385a	Ap1s2
Irf7	Trib2	Abo
Sgcd	Ddit4l	Prol1
Klhl33	Sgol2	9530002B09Rik
Chl1	Mki67	Orm3
Zfp369	Slc39a8	Azgp1
Sgip1	Antxr1	Pnliprp1
Pitpnc1	Trpv2	Doxl2
F8	Cenpf	2310057J18Rik
Fasl	Parp3	Ren2
Clec1a	Hr	Gsdma
Icosl	Vash1	Dnase2b
Mfng	Flrt2	Fgl1
Atp10d	Srpx	Agr2
Mmrn1	Irf8	Gad2
Tal1	Rap2b	Myh13
Cfi	Fam49b	Gm5420
Lrch2	Chd7	Dgat2l6
Slc5a7	Sned1	Pbsn
Spsb1	Lgals1	Gnmt
Ube2l6	Gm1987	Hapln4
Xaf1	Cdr2l	Derl3
Cobl	Fam49a	Gm5615
Rnasel	Pecam1	Tgm4
Htr4	Adam17	2700070H01Rik
Vwf	Lama5	Gm16063
Sec16b	Scamp5	9530003J23Rik
Fermt1	Pdpn	Chac1
Col11a1	Fcgrt	Sva
Ephx3	Dbn1	Nr2e3
Cmpk2	Tmem176a	Gpr150
Hp	Adamts5	Atp12a
C530008M17Rik	Cyp4v3	Tmod4
Notch2	Plxnb2	Slc26a3
Rcan2	Bach1	Gchfr
Milr1	Il18bp	Shisa4
Adamts5	Ntrk2	A630095E13Rik
Bhlhe40	Numbl	Spink3
Cndp1	Rab27a	5330417C22Rik
Gm5478	Tacc3	Hoxb13
Ffar2	Ntn1	Nkx3-1
Fli1	Zswim6	Slc22a1
Rasa4	BC019819	Fcgbp
Best1	Hells	Slco1a5
Procr	Parp8	Pycr1
Pcdhgc3	Dchs1	Myh4
Cxcl13	Slc16a1	Fkbp11
Igfals	Serpinh1	Mylpf
Ptchd1	Sepp1	Ggt1
Usp11	Zfp36l2	Fam115e
Ndrg1	Tmsb4x	Bpgm
Ikzf1	Arap1	Abcc12
Gldc	Masp1	Egf
Lgmn	Evpl	Bhlha15
Ifitm1	Tubb6	Cabp1
Ppfia4	Cnp	Pla2g12b
Naip5	Sectm1a	Slc13a2
Arl4c	Nfe2l2	Mt3
Rab3il1	Tapbp	Gm17689
AI836003	Foxm1	Smpx
Cngb1	Tap2	Plekhg4
Adamts10	Plscr1	2700046A07Rik
Cep85l	Ppp2r2c	Spink11
Slc36a4	Capn2	Sdf2l1
Lipa	Filip1l	Mns1
Snai2	Stat3	Acrv1
Cntn1	Sat1	Ckmt2
Zbtb7c	Tspo	Arhgap8
Cdc14b	Ssc5d	Gjb1
Smpd3	Hexb	Fut2
H2-DMa	Olfml2a	Dkkl1
Ptpre	Limd2	Trpv6
Darc	Acer3	Gnat2
Ntn1	Parp14	Lrrc26
Cpne2	Rcn3	Spdef
Fcho1	Postn	Asns
Rgl1	Rin1	Nxf7
Pbx1	Fmnl3	Tspan1
Chrm2	Nrp1	Slc9a2
Cyp2d22	Lama4	C1rb
Celsr1	Iqgap3	Ppa1
Tmod2	Twf2	Nxnl2
Rad51b	Serpinb9	Aass
4930486L24Rik	Trim12c	Slc25a29
Slc35f3	Pitpnc1	Inpp5j
5430435G22Rik	Top2a	Zfp791
Ptch2	Gabrp	Dock3
Mrc2	Ncapg2	B3gnt7
Sntb2	Bcl6	Osbp2
Igdcc3	Abca9	Cdo1
Gpr176	Thbd	Rab39b
Mfi2	Mxra8	Mrap2
Sept3	Slc12a7	Cux2
Dgkb	Smo	Tmem97
Dusp26	Tcf21	Mthfd2
C1qtnf2	Sdc3	Suox
Cfh	Thy1	Sec11c
Cyp2j9	Lrig1	Nyx
Cacng7	Plce1	Nlrp10
Zfp57	Inmt	Myh1
Cd36	Rgs12	Prdx6
Bmp2k	AA986860	Slc7a4
Ecm2	Kntc1	Manf
Hoxc8	Tmem176b	Mcoln2
Ccdc3	Ncapd2	Asb16
Kirrel	5730559C18Rik	4933427G17Rik
Hpse2	Cxcl16	Acta1
Ptprd	Acvrl1	Cgref1
Ppargc1a	Efnb2	4930412O13Rik
Lrg1	Rab31	Lmo3
Msn	Piezo1	Tpd52l1
AK020054	Mcm6	Slc7a5
Susd5	1600014C10Rik	Fam46c
Myrip	Gypc	Hid1
Rhbdl3	Pvrl1	Slc4a8
H2-M3	Plvap	Ssr4
Tdrp	Cd97	AU040320
2310007B03Rik	Ets2	Elf5
Pbld1	Prdx5	Camsap3
Fam180a	Kcnk5	Phyh
Trf	Nlrp10	Ica1
Prkd3	Birc3	Serp1
Ctla2b	Plxna1	Pmm2
Lpcat1	Baz1a	Slc6a8
Evx1	Clec14a	Nudt22
Csgalnact1	Nrp2	Abcc2
Gimap5	Maml2	Tnni2
AK172267	Col6a5	Tst
Dio3	Cdh13	Slco4c1
Dzip1	Prdm1	Tmem108
Gab3	Malat1	Glb1l3
Npy1r	Kirrel	Ppapdc1b
Slc5a9	Tie1	Rsph9
Psmb8	Ptk7	Pla2g12a
3632451O06Rik	Prob1	Psat1
Tead1	Evc2	Mt2
Gulp1	Gdf10	Gpt2
Gpc6	Lyve1	KC190025
Atrn	Col5a3	Ero1lb
C1s	Zfp36l1	Vimp
Zfyve28	Zcchc24	Tmed3
Adamts4	Ifit2	Gata2
Ppp1r3b	Ptpn1	Gm5077
Gm5086	Abi3bp	Gm5868
Eda2r	Gsr	Fam222a
Klhl14	Angptl2	Fut8
Tcf21	Bgn	Rspo2
Mmp9	Vasp	Pycr2
Nek6	Pld1	Ndufa1
Celf2	Card10	Pex11g
Ptpn4	9830001H06Rik	Mt1
Adamts1	Ifngr1	Stxbp6
Itgb6	Esam	Phf19
Aspg	Lynx1	Kcnc3
Cnr1	Slc16a9	Rcn1
Rnd3	Serpinb5	Rmdn3
Prrg4	Ptprs	Srcin1
Adamts3	Map3k1	Trabd
mKIAA1554	Abcc9	Edem2
Nfkbid	Entpd1	D10Bwg1379e
Col9a2	Cdh5	Stard10
2010003K11Rik	Sdc4	Tc2n
Nup62cl	Dhrs3	Tspan8
A630023P12Rik	Col16a1	Gspt2
Gpr133	Cd34	Qpctl
Lsp1	Igfbp3	Uba5
St3gal1	Ctgf	Skap1
Mybl1	Mmp15	Zcchc17
Jag1	Prkd3	Nkd1
D630023F18Rik	Ermp1	Bcas3
Ripk3	Ikbke	Pecr
Ncf2	Emilin1	Rab4a
Evpl	Pxdn	Sord
Ahr	Arhgef17	Nipal2
4930503L19Rik	Lamb3	Slc44a4
Gpr27	Notch2	Tex15
Slfn5	Pard6g	B4galt4
Pcsk6	Trip6	Ell2
P2ry6	Pcolce	Lct
4930426D05Rik	Itgb3	Shroom1
Bach1	Bst2	Mcfd2
Cxcl12	Myh14	BC050122
Fosl2	Sparc	Bmp15
Epha4	Prrx1	BC021891
Car9	Heg1	Ppap2a
Tnfrsf18	Asap1	Myot
Fat2	Plod2	Chid1
Fam49a	Col4a1	Nxpe3
Rassf10	Cebpa	Ank
Ets1	Id1	Kcnk1
Hoxa2	Timp2	Gprc5c
Lama3	Fgfr3	Tcap
Tbxa2r	Plac8	AK035520
Gpr132	Skap2	Doc2b
Shank1	Sepn1	Aldh18a1
Mmrn2	Tjp3	AK139445
Neurl1a	Ctsb	Man1c1
Bdkrb2	Crispld2	Spcs3
Kcna6	Sash1	Tom1l1
Noxo1	Gramd4	Syt3
Sucnr1	Npc1	Copz2
C1qtnf5	Nfkb1	Cdk18
Sprr2a2	Trim21	Impdh1
Cd209d	H6pd	Dpp4
Scamp5	Jag1	Stt3b
Cd74	Skil	Dtnb
Pigz	Il13ra1	Mlph
Fras1	Akap12	Plau
Zfp518b	Hoxd13	Unc5b
Pgap1	Lrrk1	Sars
Apol10b	Sgpl1	Snph
Abca6	Igfbp6	Shmt2
Sh3bp5	Col6a1	Fam174b
Col28a1	Col6a2	Man2b1
Arnt2	Inf2	Dnajb9
Phactr2	Egflam	Dnajc3
Abcc1	Hspa1b	Rabac1
Scn3b	Mcm4	Slc7a1
Wnt5b	Cd248	Tram1
C1qtnf1	Hs6st1	Clptm1l
Mamdc2	Cttnbp2nl	Tead2
Ephb3	Ndrg2	Fam189a2
Pappa2	Itgbl1	Erp44
Wipf1	Ttyh3	Arfgap3
Arhgef2	Nid1	Sec61a1
4930556M19Rik	Rgs5	Cdr2
Acvr1c	Fzd1	Chrm1
Uhmk1	Dusp7	Vstm5
Glt8d2	Pgap1	Aldh7a1
Pygl	Nlgn2	Syt7
Hey2	Cdh11	Gcdh
E330013P04Rik	Lbr	Lmcd1
Mtap7d3	Samd9l	Rab3d
Tusc5	Marcks	Il31ra
Abcb1a	Nbl1	Tbc1d30
Vdr	Myd88	Mansc1
Cd160	Vwa5a	AK052594
Fam126a	Adrbk1	Plcxd2
Fam107b	Antxr2	Zfp930
Thbs4	Fam101b	Nudt10
Hmga1	Clic1	Fgd6
Tmem194b	Pid1	Ufm1
Slc27a6	Ext1	Mfsd7c
Espn	Gm2a	Ergic2
Adipoq	Hexa	Rapgef4
Med12l	Nfkbia	Dpagt1
Klhl38	Fam102b	Angel1
Rhobtb1	Parp12	Pdp1
Rab44	Tnfrsf1a	Neu1
Ghr	Trafd1	C1galt1c1
Maf	Ifngr2	Nbas
Ldb2	Ren2	Ficd
Adam5	Mrgpra6	Tmem214
Jam2	Ucp1	Ctns
Dse	Pla2g12b	Ildr1
Baiap2l2	Cnpy1	Bckdk
Cbl	Mt3	Man1a
Plcd1	Tdrd1	Tmem248
Edn1	Smpx	Myh8
Pde4a	Nr2e3	Nr4a3
Col9a3	Bmp15	D730048I06Rik
Frmd4a	Gm10768	Myo1d
Il12rb2	Fcgbp	Fam210b
Gxylt2	Rspo2	AK043564
Fos	E330023G01Rik	Suco
Lsamp	En2	Slc2a10
Ptch1	Gad2	Dennd3
Cml3	Gm2115	Abcb6
Aebp1	Doxl2	Slc12a8
Steap2	Gm5420	Pllp
Sh2d1b1	Egf	Edem3
F13a1	Sva	1700003E16Rik
Ednra	Nxf7	Ccdc149
Mmp16	Otop3	Slc44a3
Tcrg	Igf2bp1	Bckdha
Panx1	Cidea	Cyp4a12a
Rbm11	Myh13	Magt1
Layn	Aass	Rnf149
Hhipl1	Gprc6a	Klhl41
Map3k1	Abcc2	Paip2b
Angptl4	Slc26a3	Slc16a7
Sipa1l2	Gm16063	Acpl2
Fam78a	Uroc1	Ndel1
Klf11	9530003J23Rik	Ankrd24
Ier5	A630095E13Rik	Smim14
Mdfi	D930020B18Rik	Fam114a2
Slc22a3	AK158291	Ptplb
Slc13a3	4933427G17Rik	Sgpp1
Plscr4	Pdp1	Scamp1
Phldb2	Glb1l3	Smad9
Prrx1	Gm17689	Rasef
Zbed6	Ect2l	BC017158
Epdr1	Tex15	Tmem66
Tmem151a	2700046A07Rik	Ormdl3
Adam23	Cabp1	Lars
Clstn3	D10Bwg1379e	Car5b
C1qc	Gm5868	Scfd1
Shroom4	Mcoln3	Slc33a1
Gucy1a3	Slco1a4	Slc25a12
Stard9	Lct	Nat8l
Cyp4f15	Chrm1	Slc30a7
Tlr5	Dhtkd1	Chp1
Lgals3bp	Mns1	Pou2f3
Ear2	Atp12a	Gm2115
Ppp1r3d	Acrv1	Acss1
Bace2	Gpr150	Tmprss13
Ggt6	Hapln4	Abca5
Zbtb46	Dnase2b	Cog6
Tox2	Lep	Hpgd
Rerg	Tgm4	Lmf1
Hmox1	Klf12	D630039A03Rik
Car8	Ryr3	Pou3f3
Adora3	Dlgap1	Gbas
AK012899	Plekhg4	Ergic1
Itga9	Cyp4f15	Nomo1
Dchs1	Clstn2	Lyrm9
Tmie	Spink3	Prom2
Rab11fip5	AK139445	Fam211b
Cys1	Gnmt	Srp68
Adc	Rarres1	Ces1e
AK080982	Cux2	Slc41a2
Ugdh	Atp2b3	Galnt5
Prr16	9530002B09Rik	Rhobtb3
Mall	Pnliprp1	Klf15
Cd302	Npy6r	Mpped2
Phf11b	Azgp1	Svip
Cd72	Adarb2	Arhgef38
Asap1	Slco4c1	Mapre2
Tgfbr2	Pycr1	Gm20554
Glipr1	Gpr37l1	Clic5
B4galt6	Gnat2	Arhgap28
Ccl17	Slco1a5	Fut9
Arsa	Gm5615	Lyz1
Syt13	Ero1lb	Dcaf4
Fhl5	Fgl1	Podxl
Col17a1	Asb16	Uhrf1bp1l
Crabp2	Skap1	Fgf1
Tshr	Lrrn1	C1rl
Ppp1r16b	Slc16a7	Sort1
Scd4	Tfap2b	Irs4
Itih5	Dixdc1	5730409E04Rik
Dennd1c	Slc12a8	Hrc
Fes	Ggt1	Gpr128
Brinp1	Nkd1	Rasgrf2
Abcb1b	Gchfr	Gga2
BC034090	Dock3	Yipf4
Serpina3m	Lmo3	Ern1
Slc2a9	Smad9	Cab39l
Osr1	Bhlha15	Tspan13
Ksr1	Nyx	Atg13
Galnt7	Mrap2	Tmem45a
Chst9	Syt7	DQ716436
Abcc4	Rragd	Swt1
Mef2c	Phyh	Zfp9
Igf2bp3	Rapgef4	Lrrn1
Sh3pxd2b	Gspt2	Ufl1
Slc43a1	Arhgef38	Sec62
Ar	2700070H01Rik	Pi4k2b
Zc3h12c	Snph	Gk5
Ece1	Derl3	Erlec1
Col12a1	Shisa4	Apol6
Egflam	Dpp4	Rragd
Plcg2	Mfsd7c	Lifr
Mxd1	Fam174b	Actg2
Zbtb20	Tmod4	Sfxn2
Sema3b	Gpt2	Gpr39
Aox1	Abcc12	Cldn8
Lhfp	Prtg	Pccb
Rgs10	Cdo1	Ehhadh
AK133807	Aldh1l2	Prtg
Anxa1	Mt1	Extl2
Otud1	Asns	Wipi1
Cit	Sord	Garem
Nrg4	Tc2n	Sptb
Cd209b	Cgref1	Gpr37l1
Gan	Mcoln2	Wwc2
C1qb	Ces1e	Ppp1cc
Zfhx4	Spdef	Aldh1l2
Tbkbp1	Syt3	Klf12
Ptpdc1	Zfp791	Man2a1
Dio3os	Gsdma	Tfap2b
Arhgdib	Dkkl1	Dnajb12
AI839979	Pbsn	Atf6
Filip1	Ptprn2	Ttc7b
Mgst1	Paqr5	Nudt4
Stard13	Abo	Ubqln2
Zfp36l2	Nat8l	Paqr5
Tcrg-C	Garem	Cobll1
Pik3r6	Nxnl2	Slc25a35
Map4k1	Suox	Vkorc1l1
Kcnk13	Fam46c	Xk
N4bp2l1	Gm4759	Pdk2
Snx29	Galnt5	Satb1
Mal2	Orm3	Osbpl2
Slco3a1	Prdx6	Sec24d
AK149188	AK052594	Dixdc1
Aspa	5330417C22Rik	Plac8
S100a7a	Doc2b	Cdkl2
Usp27x	Irs4	Lrrk2
St3gal4	Tmem108	Lypd6
Moxd1	Vstm5	Alg11
Col5a2	Tom1l1	Retsat
Pi16	Wipi1	Sc5d
Notch3	Slc6a8	Sypl
Gsta4	Plau	Ccl11
Rasl11a	Agr2	Mfsd6
Nynrin	Edem3	Tox3
Il17rd	Nlrc4	Id1
Evx2	BC021891	AU021092
C1qa	AK043564	Zfhx3
AK150559	1700003E16Rik	Sectm1a
Cdh13	Arhgap8	Mut
SH3d19	Slc9a2	Gid4
Cyp2f2	Gjb1	Prkca
Dcaf12l1	Bpgm	Pak3
Bcl2	Angel1	Pdp2
Cd7	Hid1	Irs1
Ch25h	Rab39b	Kif16b
AK083547	Gk5	Add3
Pdgfrl	Ank	Wdr91
Tspan4	Osbp2	Lrrc8e
4930581F22Rik	Cpeb3	Acadsb
Dnah7b	Gm973	Tmsb4x
Tek	Fut8	Oxct1
Bambi-ps1	Tpd52l1
1700025G04Rik	Pou2f3
Dhx58	Il31ra
Tnfrsf4	Pmm2
Bmper	Pak3
Sfn	Tex9
Glrb	Ica1
Cela1	Zkscan16
Fam105a	Ehhadh
Bmx	Dgat2l6
Nid2	Mapre2
Ier3	Inpp5j
Prkcq	Sim1
Gm13710	Copz2
Kcnj10	Gga2
Sgpl1	Klf15
AK030646	Serp1
Me1	Ndel1
Kif5c	Rsph9
Car12	Fam115e
Clmp	Svip
Angptl2	Ppa1
Plcl1	Stxbp6
Ppm1l	Clic5
Dok3	Bcas3
Plekhg1	Exph5
Zc3h12b	Paip2b
Sulf2	Slc4a8
Pigr	B3gnt7
Rsad2	Tbc1d30
Naip2	Extl2
Lrrc23	Ppapdc1b
Parp14	Ppap2a
Mill2	Apol6
Aph1c	Fam222a
Adam22	Arfgap3
St3gal6	Abca5
Aff3	Stt3b
Pdgfrb	Ankrd35
9830001H06Rik	Chac1
A330074K22Rik	Lypd6
Abtb2	Irs1
Fam111a	Kcnc3
Dbp	Plcxd2
Fam109b	Slc2a10
Rfx3	Xk
Ncoa7	Slc25a12
Rgs7bp	Slc7a4
Kdm7a	5730409E04Rik
Fmo2	Lrrc26
Dna2	Rcn1
5730457N03Rik	Rasgrf2
Uprt	Zfp9
Cmklr1	Rhobtb3
Hdac9	C1rb
Epb4.1l2	Fkbp11
Id4	Slc7a5
Dpysl3	Magt1
Scube1	KC190025
Klf7	Lifr
Cast	Prom2
Ttc28	Pla2g12a
Ablim3	Nkx3-1
Adora2a	Tulp4
Acsbg1	Ergic2
BC057381	Slc7a1
Cryz	Tmprss13
Phactr1	AK145129
AK163121	Cobll1
Nav1	Nxpe3
Adcy7	Sowaha
Acer2	Camsap3
Zscan18	Trpv6
Cacna2d3	Elf5
Clip3	Bche
Ptk7	Ggta1
Eif5a2	Arhgap28
Tspan33	Fam189a2
Pld1	Ndufa1
Cdh22	Nbas
Car3	Ildr1
Fam124a	Ryr2
Plod2	Srcin1
2610307P16Rik	Adhfe1
D830026I12Rik	Fktn
Col8a2	Nr4a3
Pls1	Shroom1
Lama4	Aldh7a1
Clec3b	Mcfd2
Psd2	4930412O13Rik
Tnfrsf23	Nudt10
Flrt3	Art4
Zfp366	Dtnb
Obsl1	Bckdha
Per3	Aldh18a1
B3gnt5	AU040320
Foxd3	Cdkl2
Bcl11b	Ssr4
Ociad2	D730048I06Rik
Wfdc8	Mt2
Krt78	Pllp
Cep170	Fam211b
Sema4d	Tmed3
Cd109	Lpin1
St6galnac2	Pecr
Ogn	Mpped2
Iqsec1	Rasef
Armcx4	Ficd
Gja1	Tspan1
Ccdc15	Dnajb9
Gm12216	Ankrd24
Btc	Lrrk2
Rgs5	Uhrf1bp1l
Ppp1r9a	Mlph
Fgd2	Slc37a2
Rasa3	Slc41a2
Ndrg2	Retsat
Frem2	Rab3d
Hrh2	Slc25a29
Adam33	Fut2
Fam3c	Pdp2
Rnf223	4831440E17Rik
Ly6a	Slc44a4
Arl5c	Tmem97
Vwa2	Man1c1
Lhx6	Tead2
Necab1	Lrrc8e
Ntf3	Qpctl
Hvcn1	Fam210b
Adamdec1	Nipal2
Fignl2	Ccdc149
Dok2	Tram1
Abca9	Uba5
Reck	Wwc2
Prickle2	Hhip
Kdr	Rmdn3
Slc6a15	Mansc1
Dact1	Slc13a2
4930550C14Rik	Ttc38
Kif26a	Bckdk
Nrp1	Pex11g
Pqlc3	Kcnk1
Dclk1	Agmo
Arhgap6	Slc25a35
Il18r1	Dennd3
Endou	Shmt2
[truncated: 5,222 more rows]

## Sheet: 3. aERKO-DES vs aERKO-veh
Week 5	Week 10	Shared	% Shared
926 Genes	20 Genes	10	50
Gene ID	Gene ID	Gene ID
Rpph1	Nt5c2	Gm2115
Rmrp	Hsph1	Msmb
Tcrb	Ctgf	Cidec
Gm6531	Itgb3	Cyp2e1
Nr2e3	Tpt1	Car3
Sval2	Igfbp2	Sbp
Taf10	Eln	Mylpf
Pla2g12b	Jun	2310057J18Rik
Wfdc10	Gm2115	Myh1
Klf2	Akr1b7	Prol1
Ankrd1	Msmb
Cda	Cyp2e1
Tmem238	Mylpf
Cuzd1	Cidec
Eppin	Sbp
2210407C18Rik	Car3
Zfp791	Atp2a1
Ptgds	Myh1
Wfdc6b	2310057J18Rik
Foxs1	Prol1
Doxl2
Rarres1
Cabp1
Gm2115
Gpr123
Slc13a2
M1ap
Ren2
Zfpm1
Mthfd2l
Erdr1
2700070H01Rik
Gm15706
Itga5
Galnt9
Timp1
Car7
Kel
Foxi1
Gm5420
D730048I06Rik
Gm694
Tmem160
Nrtn
Pnliprp1
Dkkl1
Chrdl2
Gm1673
Upk2
Bri3
Gchfr
Srm
Mn1
Tnfaip2
Acpp
Plxnd1
Itpripl2
Runx1
Pamr1
Sipa1l2
Casp12
Sspn
Kcnn4
Zbtb7c
Stxbp1
Stard13
Postn
Rps6ka5
Malat1
Mafb
Ar
Dcn
Ccl11
Agl
Tpbg
Gfpt2
Sgcb
Apof
Ndn
Myof
Ntrk2
Akap13
Dpyd
Palmd
Rab27a
Elf4
Thbs2
BC067074
Ccdc88c
Cend1
Igf2
Fbln1
Ptar1
Lnpep
Als2cl
Mtss1
Bcl6b
Fmo1
Apba1
Zfp641
Sulf2
Rimklb
Capn6
Fat4
Nxpe4
Dpysl3
Slco3a1
Rab17
Aox1
Gm4980
Tacstd2
Prickle2
Cdk19
Fry
Dpt
Filip1
Celf4
Col8a1
Ppp1r3b
Adamts5
Ablim2
Jam2
Pitpnm3
Mmd
Pitpnc1
B4galt6
Svep1
Ebf3
Heg1
Zfp521
Notch3
Kcnc4
Ankrd6
Csf2rb2
Fcgr2b
Abi3bp
Tppp
Themis2
Per2
Samd12
Lrrc8c
Rassf9
Slc36a4
Hap1
Aldh1l1
Nbeal1
Gbp7
Grip2
Map1b
Atp2c2
Sdk2
Arhgef4
Usp35
Adam28
Esrrg
Tspan7
Arhgef6
Scrn1
Gm4759
Gadd45b
Epha4
Prkcq
Scnn1a
Nr2c2
Acaca
Gas7
Dbndd1
Tmem245
Igsf10
Thsd4
Dio3os
Nos1ap
P2rx1
Bace2
Pnmal2
Prrt2
Ntrk3
Kbtbd11
Extl1
Efr3b
AU021092
Mal2
Thbs3
Rapgef5
Hipk2
Ptpn4
Lynx1
Trim56
Cyp4a12b
Abcg2
Aldh1a7
Flrt2
Cd163
Mapk13
Negr1
Xlr3b
Dzip1l
Zfp369
Srcap
Parm1
Tfcp2l1
Ppp1r9a
Gpr155
Ermp1
6330403A02Rik
Enc1
Myh14
Myo5a
Vtcn1
Ahnak
Ncoa4
Rcsd1
Fmo5
AK015544
Rnf144a
Shh
Spns2
Nfe2l3
Adamdec1
Cpz
Tlr5
Cpne2
Dpep1
Irx5
Kcnab1
Osbpl3
Rgl1
Mfng
Anxa13
Irs2
Dnaja4
Mamdc2
Ednrb
Bglap3
Chpt1
Glt1d1
Cpxm1
Xdh
Tenm3
Dner
Ptpru
Fam107b
Gdf11
Sult1e1
Odam
Syk
Anpep
Rasgrp3
Gucy1a3
Gria1
Cela1
Sema6d
Eif5a2
Vtn
Cd44
Mira
Bmp3
Prkaa2
Slc41a3
Cd109
Eda2r
Cfb
Layn
Slc38a11
Foxq1
Calcrl
Maob
Serpina3n
mKIAA1300
Chst10
Bean1
Ptprn2
Scnn1b
Mmrn1
Egr1
Urah
Gria4
Mia
Il6ra
Krt15
Clec10a
Map3k7cl
Cbl
Dach1
Gfra3
Slc9a3
Pde4a
Tmem100
Dennd2a
Pfkm
Fam198b
Armcx4
Cytl1
AK139359
Sh3tc2
Sntb1
Ly6f
Ltbp1
Tek
Piezo2
BC019819
Mapt
Tbx1
Gsta2
Nrgn
Tshz3
Slc2a3
Klhl4
Egln3
Xlr3c
Slc18a2
Avpr1a
Chp2
Adck3
Prex2
Sh3pxd2a
Gan
Clmn
Rgs7bp
Ccdc3
Slc10a4
Arc
Ccbe1
Tead4
Sgca
Ndrg2
P2rx5
Pon3
Sox6
Lphn3
Zbtb46
Aplp1
Cdh13
Adam23
Pde3a
Gfra2
Pde5a
Neu2
Mrc1
Tubb4a
Prr16
Syt11
Stx1b
Podn
Cplx2
Pdzd2
Fam78b
Wnk2
Ccl9
Myom1
Lum
Tyro3
Sgcd
Anxa1
Atp10b
Nnmt
Cep85l
Cav3
Slc40a1
Zeb2
Car13
Sncaip
Cspg5
Mbp
Lyve1
Plin4
Crispld1
Ache
B4galnt3
Ripply3
Me1
Sv2a
Prss22
Lct
Ksr1
Dok7
Frzb
Ppm1l
Plce1
Slc34a2
Ccdc80
Foxf1
Sema3b
Rasgef1c
Acsl6
Epdr1
Ifi27l2a
Aspg
Fgf2
Cobl
Ghr
Klf5
Sema6c
AK138412
Abcc9
Bicc1
Car4
Fhl3
Sp5
Mustn1
Foxc2
Angpt2
N28178
Kcns3
AY761184
Trim36
Cib2
Tnnc2
Eya4
AK153770
Igfals
Fam65c
Tro
Gsto1
Asgr2
Vcam1
Tmem38a
Slit2
Mgat5
Hspa12a
Tppp3
Fam13a
Acp5
Zfp618
Paqr6
Gpr133
Pcsk6
Cyfip2
Olfml2a
Tram2
Plin2
Tmem25
Tcea3
Slc7a2
Galnt15
Fam171b
Ngb
Cmtm5
Tnnt1
Ablim3
Sostdc1
Sox2
Nkx2-6
Ret
Sh3gl3
Enpep
AK019114
Rap1gap
Megf9
Pkia
Fndc1
Mrap
Rtn2
Alpk1
Plp1
Lgals3
D430019H16Rik
Olfml2b
Rnf125
Inmt
Neurl1a
Nlrp10
Ppp1r1b
Slc16a11
AK028782
Adap1
Prkar1b
Rab3c
Ccl6
Pnpla3
Cyp4b1
Sned1
AW551984
Aox3
Adcyap1r1
Fgl2
Npy
Wnt2b
S100b
Enpp2
Syne3
Gkn3
Sprr1a
Lrrn4cl
Akap12
Lsamp
Rnf150
Tpsb2
C3
Steap3
Scn7a
Scube1
Slc28a2
Sod3
Ptprz1
Capsl
Agtr1a
Kif5c
Tmod2
A830018L16Rik
Igdcc4
Trpm3
Cmbl
Rbm24
C4b
Scn1b
Ptgs2
Eno2
Scd4
Trim63
Papss2
Chl1
Slitrk6
6330403K07Rik
Pla2g4f
Itm2a
Cyp26b1
F13a1
Cd1d1
Capn13
Fendrr
Ank2
Meg3
Emilin2
Gldc
Foxd3
Plagl1
Srpk3
Lgr5
Nsg2
AK087617
C4a
Tusc5
Pigr
A730017C20Rik
Ddo
Slc22a3
Syt5
Slc1a3
Col14a1
Fbxl16
Ppp1r3c
Rbp4
Coro6
Syt10
Cbr2
Vwa5b2
Nsg1
Cadm4
Fam101a
Tmem52
S1pr3
Osr1
Ebf1
Clec3b
Ntn1
Zcchc18
Kcna6
Cox7a1
Kcna1
Abo
Acacb
Slc4a4
Nrap
Itgb8
Lrp11
Clip4
Cpa3
Abca8b
Ecm2
Rian
Acss3
Rcan2
Ak1
Vit
Ugt1a7c
Jph1
Cntn1
Sfrp5
Slc35d3
Gal
Hpse
Adamts12
Mid1
Cthrc1
Gpc3
Uchl1
Ncmap
Bmper
Gprc5a
Fabp7
Pirt
Gng4
Aatk
Pthlh
Fads6
Ccl19
Cadm3
Plin5
AK040640
Ankrd23
Adssl1
Mmd2
Mme
Tagln3
Sytl5
Kif5a
Dusp26
2310007B03Rik
Xlr4a
Angptl4
Tmem59l
Trf
Abcb5
Gda
Ccl8
Tmeff2
Scg5
Aldh1a3
Slc10a5
Slc29a4
Mcpt4
Mgat3
Lrrc17
Gap43
Bbox1
Upk3a
Ppp1r14c
Gpm6a
Tnmd
Pdzk1
Vill
Unc45b
Tgm5
Amhr2
Gal3st1
Acsm3
Nol3
Stmn2
Sh2b2
Gjc3
Myo18b
Fxyd7
Sptssb
Cma1
Ndrg4
Mef2c
Hpcal4
Stmn4
Pex5l
Ccl28
Cdh19
Defb50
Slc5a9
Syp
Tmod1
Peg3
Ephx2
Scn3b
Gm14492
Meox2
Retnla
Th
Abca8a
Slc17a8
Snca
Angpt1
Ttc9
Pi15
Vat1l
Asb10
Pcolce2
Cadps
Rgs7
Snx31
Scd1
DQ267101
Spink5
C7
Naip5
Scn4b
Ugt2b34
Cyp2b10
Sncg
Foxf2
Avil
Syn2
Chga
Kif1a
Mlxipl
Ivl
Fam25c
Fndc5
Pcsk1n
Adh7
Lpl
Rtn1
Upk3b
Spock3
Vstm2l
Scara5
Scg3
Epha3
Trim72
Wfdc18
Ngfr
Asb11
Sprr2f
Atp1a2
Atp1a3
Alox12e
Xlr4b
Gpr83
Col28a1
Treh
Mpz
Zcchc12
Lgi2
Rxrg
Ppp1r1a
Ptprn
Cd209f
Shisa2
Syt1
Dbh
Slc25a48
Timp4
Aspa
Asb5
Prph
Usp13
Pygm
Cartpt
Tlx2
Mapk8ip2
Eno3
Dusp13
Adrb3
Syt17
Col6a5
Slc38a3
Btnl9
Akap6
Sult4a1
Barx2
Htr3b
Ckmt1
Sec14l4
Syngr3
Smtnl2
Nccrp1
Wfdc2
Epyc
Six1
Syt8
Ddc
2310015B20Rik
Slc47a1
Syt4
Snhg11
Pdk4
Tubb3
Nnat
Chrna3
Aqp3
Aqp5
Stmn3
Kera
Camk2a
Gpx2
Prkag3
Celf3
Aqp7
Cplx1
Psca
Kcna7
H2-Q10
Cxcl15
Pparg
Nefm
Dapl1
Gsdmc
Cd36
Snap25
Stac3
Vip
Thbs4
Rbfox1
Tuba8
Agt
Lgals12
Aldh3a1
Htr3a
Scg2
Myom3
Myh2
Mypn
Tmem179
Slc7a10
Cldn10
Mlip
Slc18a3
Cxcl13
Nefl
Ckm
Gsdmc4
AK145379
Abcd2
Krt4
Calca
Alox15
Grp
Fbp2
Gsdmc3
Synpo2l
Dgat2
Hhatl
Prss27
Cpt1b
Adig
Gsdmc2
Thrsp
Fabp4
2310008N11Rik
Ldb3
Mlf1
A530016L24Rik
Cyp2f2
Alb
Msmb
Srl
Casq1
Ppp1r3a
Mylk2
Clca3
Hoxc10
Ces1f
Serpina3c
Actn3
Mybpc1
Fsd2
Tceal7
Jsrp1
Yipf7
Lypd2
AK137238
BB123696
Murc
5033404E19Rik
Mettl21c
Cacna1s
5430419D17Rik
Sgcg
Hp
Slc36a2
Cmya5
1100001G20Rik
Txlnb
Tmem182
Cfd
Sypl2
Mup4
Hspb3
Tmem233
Eef1a2
Retn
Itgb1bp2
Pgam2
Hrc
Plin1
Cidec
Cyp2e1
Cacng1
Myf6
2310002L09Rik
Myoz3
Adipoq
Ryr1
Smtnl1
Mb
Klhl41
Obscn
Tbx15
Car3
Scgb2b7
Sbk2
Xirp2
Smyd1
Ky
Apobec2
Mylk4
Wfdc3
Myom2
Rpl3l
Cidea
Hfe2
Myot
Actc1
Mybpc2
1190003K10Rik
Fitm1
Pck1
Myh8
Sbp
Sbpl
Ucp1
Actn2
Cox8b
Ttn
Sln
Mylpf
Myoz1
Tnni2
2310057J18Rik
Tcap
Pip
Myh1
Gm7714
Car6
Prol1
Tnnt3
Pvalb
Myl1
Scgb1b27
Myh4
Myl3

## Sheet: 4. aERKO-DES vs WT-veh
Week 5	Week 10	Shared	% Shared
1084 Genes	121 Genes	68	56.1983
Gene ID	Gene ID	Gene ID
Sval2	Ankrd1	Rarres1
Rarres1	Ptgds	Atp13a4
Atp13a4	2300002M23Rik	Gm2115
Gm2115	Atp13a4	Dlgap1
Dlgap1	Cuzd1	Angptl7
Angptl7	Nt5c2	Uts2b
Uts2b	Uts2b	Ankrd1
Ankrd1	Chad	Cuzd1
Defb6	Igfbp2	Chad
Gm15446	Rarres1	Setdb2
Cuzd1	Angptl7	Ptgds
Slc1a1	Rxfp1	Fam19a5
Chad	Wisp2	Igfbp2
Doxl2	Ctgf	Dusp4
Setdb2	Myoc	Pappa2
Spink10	Hsph1	Fut4
Ptgds	Fn1	Disp2
Fam19a5	Susd4	Ren2
Gm7120	Spock1	Rgs9
Igfbp2	Tnc	Hhip
AK012899	Kcnf1	2700070H01Rik
D10Bwg1379e	Ctse	Lypd6
Slc9a3	Setdb2	Fkbp5
Fam46d	Disp2	Spock1
Dusp4	Itgb3	Prss23
Prr9	Pappa2	Trpv6
LOC100503496	Rgs9	Zfp791
Larp1b	Dlgap1	Cab39l
Pappa2	Actg2	Itgb3
AK078307	Eln	Ctse
Eppin	Ctla2a	4931414P19Rik
Krt78	Coch	Tnc
Ero1lb	Rnd3	Gm5420
Garem	Prss23	Nrap
Slc44a4	Fam19a5	Synpr
Pcyt1b	Stc1	Tusc5
Gsdma3	Cilp	Defb1
Fut4	Dusp4	Csf2rb
Gpr150	4931414P19Rik	Esr1
Cpm	Acta1	Akr1b7
Zfhx4	Hhip	Scd1
Kel	Des	Defb50
B3galt5	Bcl6	Trf
Egf	Gpnmb	Snhg11
Slc16a6	Fut4	Pigr
Mamld1	Gas1	Lpl
Mical2	Hspb1	Pnpla3
Npy1r	Gm2115	Tubb3
Slc37a2	Col4a2	Cd36
Nrg1	Itga5	Abcd2
Disp2	2700070H01Rik	H2-Q10
Smarca1	Prrg3	Casq1
6430548M08Rik	Nrp2	Ms4a5
Mum1l1	Id4	Dgat2
Ccdc138	Cab39l	Msmb
Npy6r	Trpv6	A530016L24Rik
Elfn1	Kcnk3	Serpina3c
Lct	F2r	Fabp4
Mgat4a	9430020K01Rik	Thrsp
Abhd2	Mfge8	Cyp2e1
Abcc2	Col4a1	Cidec
Nek5	Myof	Hp
Ren2	S100a6	Car3
Syt7	Slco2a1	Pck1
Tmem108	Hspa1b	Adipoq
Nr4a3	Lypd6	Retn
Ccrl2	Slit3	Wfdc3
Lmbrd2	Bag3	Sbp
AK048274	Fkbp5
Clstn2	Zfp791
Trp53inp1	Flnc
Gdpd2	Cwh43
Cers3	AK140265
2210407C18Rik	Hpgd
Trim33	Wif1
Plekhg1	Tgm2
Micalcl	Mettl7a1
Rgs9	Fut9
Hapln4	Gpr128
Slco4c1	Mycl
Hpdl	9530002B09Rik
Gclc	Gm5420
Sgsm1	Fgl1
Tmem254a	Ren2
Lamc2	Defb1
Gm16325	Pnliprp1
Fcgbp	Trf
Abcc12	Nrap
Tfap2b	Tusc5
Hhip	Olfm4
Wfdc6b	Synpr
Tox3	Snhg11
Cyp4f15	Csf2rb
Lama1	Akr1b7
Mapk6	Casq1
Zbtb16	Scd1
Cabp1	Serpina3c
Gm4759	Pnpla3
Arl5b	Tubb3
4932442L08Rik	Cd36
Slc13a2	Pigr
Hectd1	A530016L24Rik
Tcf15	Abcd2
AK139445	Lpl
Sult1c2	Esr1
E130102H24Rik	Defb50
Usp9x	Thrsp
Nyx	Dgat2
Pdp1	Ms4a5
Dnase2b	H2-Q10
Fam115e	Msmb
Ppapdc2	Fabp4
Slc7a8	Sbp
Frzb	Hp
Trim71	Cyp2e1
Ache	Pck1
Acot6	Retn
AK143933	Cidec
Mab21l3	Adipoq
2700070H01Rik	Wfdc3
Rab11fip4	Car3
Lancl3
Lypd6
N4bp2
Popdc3
Dgki
Fam184a
Dhtkd1
Sgms2
Gxylt2
Spg11
Fkbp5
Shroom4
Vps13b
Kif21a
Ammecr1
Tmem150c
Kcnd3
Erbb3
Mmp7
Cers6
AK031819
Vcan
Tmtc2
Apol6
Igf1r
Hs2st1
Prlr
Camkv
Cpeb4
Glb1l3
Pik3cg
A630007B06Rik
Slc26a3
Slc38a5
Spock1
Scube2
Nrip1
Trim56
Map3k13
Prom2
Kif4
Trip11
Prss23
Arhgef38
Srd5a2
Ntn4
Tbck
Ptar1
Gdf7
Ehhadh
Dsp
Mtmr4
Sec24a
Aff1
Arhgap31
P2ry2
Hook1
Sel1l
Rhobtb3
C78339
Irs2
Myo7a
Tbc1d8b
Ap3b1
Cobll1
Trpv6
Brwd3
Lrrc8e
Lrrk2
Prune2
Cd38
Phyh
Slc9a2
Uhmk1
Gas2l1
Fndc3b
Prkca
Dock3
Sec24d
Gdf15
Ankrd22
Cyp3a57
Flt1
AK052594
Neu1
Zfp791
Cep290
Tmem71
Atp7a
Abca5
Gad2
Mast4
Fnip1
Cpd
Gas2l3
Nxf7
Wfdc8
Art4
Nlrc4
Lipc
Sorl1
Slc52a3
Ddi2
Mapre2
Fam83b
Nbeal1
Cab39l
Itgb3
AK150559
Col4a6
Gm973
Ces2e
Utrn
Rab39b
Epb4.1
Piga
Tjp1
Scin
C1galt1
Jade1
Cgnl1
Ctse
Man2a1
Abcc4
Tlr3
Diap2
Lama3
Ptprn2
Ago2
Loxl4
Kcnk2
Itga1
Mycbp2
Glg1
BC051019
Gm340
Glis3
Dmxl1
Appbp2
Akap9
Spink11
Azgp1
Gnat2
Flnb
Aldh1l2
Lamc3
Arhgap32
Epg5
Lnpep
4931414P19Rik
Fam84a
Atp8a1
Phf8
Cgn
Golga4
Wipi1
1500009L16Rik
Nr2e3
Tcf7l2
Bicd1
BC020394
Stim1
Iqgap1
Wdr7
Gdpd5
Gm9776
Ubqln2
Zfp185
Elmo1
Plekhh1
Tnc
1700024P16Rik
Stxbp6
Sort1
Car5b
Cpeb3
Rb1
Sema3c
Sgpp1
Rftn1
6030419C18Rik
Maob
Cyr61
Prrt2
Lyz1
Zbtb40
Fgl2
Crispld1
Ccr2
Gucy1a3
Gmpr
Tdrp
Wbscr17
Car7
Mat2a
Tmem119
Adc
Zfp296
Neurl1a
Rhbdl3
Wnt6
6030408B16Rik
Cpne5
Gng7
Mamdc2
Pamr1
Cd276
Cldn2
Enpp2
Reep2
Lars2
C1qa
Dsc1
Nrep
Psd
Fam124a
Lyve1
Adamts5
Ntrk2
Gas7
Aplp1
AI607873
Mmp11
Vangl2
Tspan6
Tshz3
Slc16a4
Thra
Fyn
Thy1
Rgl1
Hspa12a
Cend1
Tspan33
B4galt2
Gimap6
Colec12
Gm11545
Gm21541
Evc
Catsperd
Sema6a
Nfam1
Lin7a
Gm5420
S100a10
Rftn2
Plagl1
Apln
Iglon5
Gpt
Cfb
Lgmn
Rab3il1
Pianp
Cpne2
Bex2
C1qtnf9
Ntn1
Ly6d
Tmem132a
Rac2
Ggt5
Emx2os
Clip4
Atp2a3
Zfp467
Fgd2
Gpx7
Dpep1
Ankrd6
Tyrobp
Ccdc80
Tnnc2
Cemip
Tmem44
Coro1a
Unc5a
Fhl3
Dcn
Sla
Cxx1c
St6galnac3
S100a13
Gng11
Stab1
Plat
1500015O10Rik
Rgs10
Impa2
H2-DMa
Plin4
Ppic
Neu2
Pirt
Fam132a
Fkbp7
Shc2
Cox6b2
Psmb8
Pex11a
Rnf144a
Igfbp4
Trim72
H2-DMb1
Rcsd1
Ttyh2
Oaf
Cpq
3632451O06Rik
Ddit4l
Prkcq
Avpr1a
Lsamp
Naip5
Pi15
Cd14
Ctsh
Stac
Slc10a4
Naalad2
Fam43a
Fbln1
Ccdc69
Csrp2
Gm1987
Sv2a
Trpm3
BC026585
Apod
AW112010
Zcwpw1
Scd4
S1pr2
Efnb3
Fah
Muc20
Rgs16
Gli1
Cdca7
Selm
Sectm1a
Acacb
Tspan7
Tmsb10
Slc22a4
Asic4
Wfdc17
Cd48
Tmem25
Scube1
Col3a1
Sema6c
Sgca
Nr1h3
Adcyap1r1
Nrros
Ntrk3
Vill
Kcna5
Islr
Fyb
Fap
Psca
Qpct
Fxyd4
Sepw1
Pik3r5
Chpt1
Htra3
Nrap
Syndig1
Pdgfrl
Glipr2
Sp5
Gzma
Pou3f3os
Mgat3
Rac3
Gpr132
Gfra3
Kcnq1
Espn
Pdia2
Rerg
Dok2
Ndn
Mbp
Shf
Podxl2
Kcp
Vsnl1
Pik3ap1
Dbi
Gfra2
Ppp1r3c
Cebpa
Col9a3
Cd302
Dclk3
Serpina3n
Dusp2
Car15
Plp1
Myo3b
Aox3
Mgmt
Tyro3
Enpep
Kcna6
Urah
Fam198b
Papss2
Mapk13
Dzank1
Olfml2b
Larp6
Ngef
Ms4a4d
Cd163
Kif5a
Synpr
Hebp1
Ifi27
Tusc5
Dennd2a
Prss28
Dkk2
Rgcc
Grap
Ppm1j
Krt4
Stap1
Mustn1
Ifi204
Clec4a1
Gem
Cspg5
Ltf
Ccdc3
Rbm24
Pglyrp1
Srpx
Proca1
Kcna2
Naprt1
Gch1
Mfap5
Ablim3
2700038G22Rik
Mdfi
Tcea3
Lgr5
Bai2
Mgl2
Casp4
Ccdc109b
Zfp454
Rps6ka6
Cldn5
Defb1
Hist1h4i
2010204K13Rik
Ak1
Cox7a1
Chp2
Fam181b
Rarres2
Mia
Lgals1
Cd37
Cytl1
Ybx2
Agpat2
Hdac9
Capn6
Clec4a3
Col5a3
Cmbl
Crmp1
Mmp9
Apoc1
Cdh19
Bcl6b
Apela
Mfng
AK155692
Epdr1
Ms4a6b
Kcnab2
Gfpt2
Akr1c12
Pirb
Efna3
Anpep
Cdkn3
Scamp5
AB124611
Slc1a3
AW551984
Ntrk1
Dctd
Ptpn22
Vsig2
Gm694
Sod3
Alox5
Esm1
Hist1h4k
Ngb
Adamts19
Rtn2
D430019H16Rik
Napsa
Mrc1
Creb3l4
Clec12a
Cr2
Trim36
Ldhb
Cd53
Cotl1
Atp2c2
Dpt
1700040L02Rik
Ccl11
Kcna1
Cela1
Gpr133
TCR-beta chain
Tmem40
Fgfbp1
Fam167b
1810010H24Rik
Odam
Ncald
S1pr3
Cyp2f2
Cplx2
Lrp11
Pygm
Prelid2
Aatk
Lrrn4cl
Akap5
2810408A11Rik
Fcgr2b
Defb2
Plin5
Scn1b
Tnfrsf25
Ddo
Sost
Slpi
Nov
Cbr2
Spa17
Matn4
Arc
P2rx1
Pnmal2
Acp5
Vit
Tubb4a
Ifi27l2b
Prr16
AU021092
Hs3st6
Tmem121
Fxyd2
Mgst1
Mansc4
Abca8a
Arhgdig
Csf2rb2
Clec4n
6330403K07Rik
C5ar1
Kcnn4
Inmt
Fam184b
Rnf186
Eno2
Emilin2
Ecm2
Fam178b
Emb
Gadd45b
Bglap3
Col14a1
C3
Pdzk1
Ifi205
Plin2
Hbb-bs
Tuba8
Fam167a
Hpn
S100b
Mmd
Pax8
Capsl
Fam69b
Gldc
Angpt1
Eci3
Nsg1
Lrrc4b
Cmtm5
Fkbp1b
Prkar1b
Cadm4
Paqr6
Pdxp
Adap1
Rian
Vat1l
Fbxl16
Gria4
Fam78b
Sprr1a
Abo
Syt8
Col28a1
Mdk
Sox10
Tgm5
Me1
Eno3
Ghr
Riiad1
Gm9573
Cpz
Barx2
Lhfpl1
Sh3gl3
Aldh1a3
Kif1a
Nol3
Hsd11b2
Hba-a2
Gda
Pcbd1
Igfals
A730017C20Rik
Mrap
Hbb-bt
Kcnip2
Nupr1
Cpxm1
Npy
Tppp3
Mfap2
Ly6f
Ly6h
Dpp6
AY761184
Stac3
Syt13
Gucy2g
Gng4
Krt20
Sostdc1
Serpina3g
Tmem59l
Aldh3a1
Nsg2
Vash2
Gsdmc3
Cthrc1
Lyz2
Ccl9
Cd1d1
Ccl7
Ndrg4
Lsp1
Avil
Tnnt1
Snx31
Arsi
Foxf2
Col6a5
Alox5ap
Cadm3
DQ267101
Smtnl2
Grtp1
Sfrp5
Jakmip2
Atp1a2
Lum
Crym
1700102P08Rik
Darc
Fcrls
Cyp2b10
Kif5c
Amhr2
Stmn2
Calcb
Gal3st1
Gpm6a
Srl
Syt5
Pf4
Sh2b2
Sec14l4
Chga
Steap3
Tmed6
Pdk4
Ngfr
Spock3
Slc22a3
Gal
Gsdmc2
Dusp26
Sprr2a2
Itm2a
Gm15308
Ccl19
Ckmt1
Lrrc17
Syt1
Vmo1
Mlxipl
Th
Kcns3
Sprr2a1
C4a
2810468N07Rik
Scg5
Aqp3
Gap43
Ifitm6
Rprm
Bmp3
Gpc3
Ifi27l2a
Syn2
Meg3
Lgi2
Csf2rb
Angptl4
Ldb3
Scg3
Tagln3
Defa20
Uchl1
Gpr88
Esr1
Cpa3
Meox2
C4b
Pnliprp2
Wfdc2
Nrgn
Syp
Mcpt4
Mlf1
F13a1
Defa2
Cib2
Ivl
Tpsb2
Gm21002
AK145379
Dbh
Gm94
Akr1b7
Ptprn
Rbp4
Scd1
Mybpc1
Aspa
Mpz
Stmn4
Abcg2
Nnmt
Fxyd7
9230104L09Rik
Defb50
Clec10a
Ccl6
Aqp9
AK019114
Cited1
Spsb4
Ear2
G0s2
Rtn1
Fam101a
Ckm
Saa3
Serpina1f
Ptgs2
Asgr2
Acbd7
Six1
Trf
Cma1
Clec3b
Snhg11
C4bp
Tlx2
Tmeff2
Xlr4b
Upk3b
Syt4
Upk3a
Chrna3
Pigr
Cpt1b
Snca
Celf3
Crygc
Zcchc12
Lect1
Aqp7
Krt80
Vstm2l
Aqp5
Lpl
Ddc
Crisp1
Nefm
Gm4956
8430408G22Rik
Scara5
Pnpla3
Eddm3b
Syt17
Ephx2
Syngr3
Fndc5
Sult4a1
Prph
Wfdc18
Fabp7
Timp4
Chrna2
Tubb3
Rmrp
Actn3
Retnlg
Agtr2
Lgals12
Ccl24
Sncg
Snap25
Cldn10
Defb43
2310015B20Rik
AK138921
Adrb3
Kcnj16
Xlr4a
Klhl41
Pcolce2
Jsrp1
Pcsk1n
Fosb
Cd36
Rab44
Igh-A (1g2)
Hrc
Pparg
Htr3a
Abcd2
Ppp1r1a
Nnat
Cplx1
Rxrg
AK155917
Khdc1a
Nefl
Lypd2
H2-Q10
1700011H14Rik
Cxcl13
Myot
Tmem179
Casq1
Stmn3
Sypl2
Itgb1bp2
Col26a1
Slc18a3
Cartpt
Agt
Rpph1
5033404E19Rik
Ccl8
Ms4a5
Ces1f
Vip
Fam25c
Pgam2
Spink5
Eef1a2
Slc7a10
Myh8
Dgat2
Cd209g
Msmb
Retnla
Actn2
Cd209f
Ttn
Cacng1
Slc36a2
Hfe2
BB123696
A530016L24Rik
Mybpc2
Serpina3c
Apobec2
Fabp4
Rpl3l
Myh1
Thrsp
Cyp2e1
Adig
Actc1
Fitm1
Scgb2b20
Plin1
Slc26a4
Cidec
Tcap
1100001G20Rik
AK137238
Hp
5430419D17Rik
Sln
Cfd
Car3
Mylpf
Myoz1
Pck1
Esp8
Adipoq
Tnni2
Crabp1
Mup4
Cidea
Myh4
Retn
Cox8b
Tnnt3
Myl1
Scgb2b7
Ucp1
Gm7714
2310057J18Rik
Pvalb
Myl3
Pip
Scgb1b27
Prol1
Wfdc3
Sbp
Sbpl

## Sheet: 5. aERKO-DES vs WT-DES
Week 5	Week 10	Shared	% Shared
7339 Genes	2442 Genes	2106	86.2408
Gene ID	Gene ID	Gene ID
0610007P14Rik	A2m	1100001G20Rik
0610009B22Rik	AW112010	1110032F04Rik
0610011F06Rik	Adam8	1600014C10Rik
0610012H03Rik	Anpep	1810011H11Rik
0610031J06Rik	Anxa1	1810011O10Rik
1100001G20Rik	Arhgap30	1810033B17Rik
1110001J03Rik	Atp10b	1810041L15Rik
1110004E09Rik	C1qb	2310007B03Rik
1110008F13Rik	C3	2310030G06Rik
1110008P14Rik	Car3	2310057J18Rik
1110032A03Rik	Cbr2	2610002M06Rik
1110032F04Rik	Ccdc88b	2610018G03Rik
1110059E24Rik	Ccl6	2610203C20Rik
1110065P20Rik	Cd14	2700046A07Rik
1190002N15Rik	Cd53	2700070H01Rik
1190005I06Rik	Cfb	4732490B19Rik
1190007I07Rik	Clca2	4833423E24Rik
1300002E11Rik	Coro1a	4930412O13Rik
1500011B03Rik	Cpxm1	4931414P19Rik
1500015O10Rik	Csf2rb2	4932442L08Rik
1600010M07Rik	Ctss	4933427G17Rik
1600012H06Rik	Cxcl13	5031414D18Rik
1600014C10Rik	Cxcl9	5330417C22Rik
1600016N20Rik	Cyp2f2	5430435G22Rik
1700001O22Rik	Dgat2	5730409E04Rik
1700003E16Rik	Dram1	5830416P10Rik
1700007L15Rik	F13a1	6430548M08Rik
1700010I14Rik	Fabp4	9330175E14Rik
1700011H14Rik	Fgr	9530002B09Rik
1700017B05Rik	Gbp2	9530003J23Rik
1700019D03Rik	Gda	A2m
1700021F05Rik	Gsto1	A530099J19Rik
1700023F06Rik	Hck	A630001G21Rik
1700024P16Rik	Hcls1	A630095E13Rik
1700025G04Rik	Hp	AA467197
1700040L02Rik	Icam1	AA986860
1700048O20Rik	Ido1	AB124611
1700055N04Rik	Igj	AB347501
1700113A16Rik	Il1b	AF251705
1810010H24Rik	Il33	AI467606
1810011H11Rik	Irg1	AI504432
1810011O10Rik	Itga2	AI607873
1810019J16Rik	Itgb2	AI662270
1810020O05Rik	Krt15	AK011205
1810033B17Rik	Krt4	AK015544
1810041L15Rik	Lcn2	AK035387
1810043H04Rik	Lgals3bp	AK035520
1810044D09Rik	Lgmn	AK035573
1810055G02Rik	Ltf	AK052594
1810062G17Rik	Lum	AK080063
2010015L04Rik	Ly6a	AK087617
2010107E04Rik	Ly6d	AK139445
2010107G23Rik	Lyz2	AK145379
2010109A12Rik	Mmp9	AK154184
2010300C02Rik	Myo1f	AK172204
2200002D01Rik	Nfam1	AK172267
2210404O07Rik	Nlrc5	AU040320
2210407C18Rik	Nos2	AW112010
2210408F21Rik	Pigr	AW551984
2300002M23Rik	Pik3ap1	Aass
2300009A05Rik	Plek	Abca1
2310001H17Rik	Pou2af1	Abca5
2310007B03Rik	Prex1	Abca8a
2310009A05Rik	Psmb8	Abca9
2310015B20Rik	Rac2	Abcb1b
2310030G06Rik	Rarres1	Abcb6
2310036O22Rik	Ren2	Abcc1
2310039H08Rik	Saa3	Abcc12
2310040G24Rik	Scara3	Abcc2
2310057J18Rik	Scara5	Abcc9
2310061I04Rik	Serpina3g	Abcd2
2410015M20Rik	Serpina3n	Abcg1
2410018L13Rik	Sfrp1	Abcg3
2410089E03Rik	Slc34a2	Abhd2
2410127L17Rik	Slc39a4	Abi3bp
2510002D24Rik	Slfn2	Abo
2610002M06Rik	Slfn4	Abtb2
2610005L07Rik	Slpi	Acadsb
2610008E11Rik	Srgn	Acer3
2610018G03Rik	Syk	Acot6
2610203C20Rik	Tacstd2	Acp5
2610305D13Rik	Tgfbi	Acpl2
2610307P16Rik	Tlr2	Acpp
2610528J11Rik	Tnfaip2	Acrv1
2700046A07Rik	Tnfrsf11b	Acss1
2700070H01Rik	Tnfrsf1b	Acta1
2700081O15Rik	Trf	Acta2
2810008D09Rik	Wfdc2	Actg2
2810408A11Rik	C1s	Ada
2810408I11Rik	Cd44	Adam12
2810428I15Rik	Gm1966	Adam17
2810433D01Rik	Gm2115	Adam19
2810468N07Rik	Iigp1	Adam8
2810474O19Rik	Mgp	Adamdec1
2900011O08Rik	Ms4a5	Adamts1
2900041M22Rik	Plat	Adamts10
2900092D14Rik	Stra6	Adamts12
3100003L05Rik	C1qc	Adamts15
3110007F17Rik	Cotl1	Adamts19
3110052M02Rik	Fcgr2b	Adamts2
3632451O06Rik	Mrc1	Adamts4
3830408C21Rik	Ms4a6d	Adamts5
4632428C04Rik	Themis2	Adap1
4632428N05Rik	Vav1	Adap2
4732490B19Rik	Cyp2e1	Adcy2
4833411C07Rik	Nckap1l	Adcy3
4833412C05Rik	Rab32	Adcy6
4833423E24Rik	C1qa	Adcy7
4833439L19Rik	Ccl9	Adcyap1r1
4921506M07Rik	Cd274	Add3
4921531C22Rik	Csf1r	Adh7
4930402H24Rik	Dock2	Adipoq
4930412O13Rik	Krt7	Adm2
4930415O20Rik	Msmb	Adora1
4930426D05Rik	Ptafr	Adora2a
4930429F24Rik	Thbs1	Adora2b
4930447C04Rik	Dock11	Aebp1
4930452B06Rik	Il4ra	Agap2
4930453N24Rik	Myo1g	Agr2
4930486L24Rik	Slc11a1	Agt
4930503L19Rik	Lgals3	Ahnak2
4930506M07Rik	Itgb7	Ahr
4930515G01Rik	Nupr1	Ahrr
4930525D18Rik	Vtcn1	Aif1
4930550C14Rik	Egr1	Aim2
4930556M19Rik	Bcl3	Akna
4930570G19Rik	Kif21b	Akr1b8
4930572O03Rik	M34473	Aldh18a1
4930578C19Rik	Nfkbiz	Aldh1a3
4930579G24Rik	Slc5a8	Aldh1l2
4930581F22Rik	Cd22	Aldh3a1
4931406C07Rik	Naip5	Aldh3b1
4931406P16Rik	Tlr13	Aldh6a1
4931414P19Rik	Apobr	Aldh7a1
4932411E22Rik	Car13	Alg11
4932442L08Rik	Oasl2	Alkbh5
4933407K13Rik	Pglyrp1	Alox12e
4933412E12Rik	Emr4	Alox15
4933421O10Rik	Ncf1	Alox5
4933427G17Rik	Fbln1	Alox5ap
5031414D18Rik	AK041647	Alpk1
5031439G07Rik	Ccl28	Als2cl
5033406O09Rik	Ctsh	Amica1
5330417C22Rik	Pla2g7	Amz1
5330426P16Rik	Lrg1	Angel1
5430427O19Rik	Dkk2	Angptl2
5430435G22Rik	Spib	Angptl4
5730409E04Rik	C5ar1	Ank
5730457N03Rik	Aldh1a3	Ank1
5730508B09Rik	Defb50	Ankrd1
5830416P10Rik	Gpx3	Ankrd35
5830428M24Rik	Cxcl5	Ankrd44
6030419C18Rik	Mal2	Ankrd6
6330403A02Rik	Sash3	Ano9
6330403K07Rik	Btla	Anpep
6330416G13Rik	Gimap3	Antxr1
6330419J24Rik	Ifitm3	Anxa1
6430548M08Rik	Sdc1	Anxa3
6530402F18Rik	Tnfaip3	Anxa8
6720489N17Rik	Clec4a1	Aoah
8430408G22Rik	Wdfy4	Aox3
8430419L09Rik	Mgst1	Apaf1
8430427H17Rik	Nfkbie	Apbb1ip
9130008F23Rik	Fam111a	Aplnr
9130019P16Rik	Gad2	Apobec1
9130230L23Rik	Nlrp3	Apobec2
9230104L09Rik	Cd163l1	Apobr
9230110C19Rik	Gbp9	Apod
9330159F19Rik	Alox12e	Apol6
9330162012Rik	Gbp6	Apol7a
9330175E14Rik	Il2rg	Apol7c
9430020K01Rik	Vcam1	Apol7e
9530002B09Rik	Ccl8	Apol9b
9530003J23Rik	Laptm5	Appl2
9530026P05Rik	Igfbp4	Aqp3
9530053A07Rik	Irf1	Arap1
9530082P21Rik	Ms4a6b	Arcn1
9830001H06Rik	Tyrobp	Areg
9930021J03Rik	Mmp3	Arf4
9930111J21Rik1	Trim30a	Arfgap3
A130010J15Rik	Zfp791	Arg1
A230050P20Rik	Lsp1	Arhgap15
A230065H16Rik	Gm12250	Arhgap19
A2m	Slco4c1	Arhgap25
A330009N23Rik	Clec7a	Arhgap27
A330021E22Rik	Itgam	Arhgap28
A330035P11Rik	Cd79b	Arhgap30
A330048O09Rik	Ncf4	Arhgap32
A330074K22Rik	Ccdc80	Arhgap4
A3galt2	Cybb	Arhgap40
A430005L14Rik	Egf	Arhgap8
A430093F15Rik	F630028O10Rik	Arhgap9
A4galt	Smpx	Arhgdib
A530016L24Rik	Tlr8	Arhgef2
A530072M11Rik	Marcksl1	Arhgef38
A530099J19Rik	Sectm1b	Arhgef6
A630001G21Rik	Lif	Arid5a
A630023P12Rik	Plxnc1	Arl4c
A630095E13Rik	2700070H01Rik	Arl4d
A730017C20Rik	Dio2	Arl5b
A730020M07Rik	Sla	Arl5c
A930004D18Rik	Ccr2	Armcx4
AA388235	Gsdmc2	Arnt2
AA467197	Oas3	Arsa
AA543186	Spi1	Arsi
AA986860	Hpse	Arsj
AB001425	Ugt1a7c	Art4
AB124611	Car8	Asb16
AB341653	Arhgdib	Ascc3
AB343404	Gsdmd	Asns
AB346163	Cyba	Aspa
AB347501	Il10ra	Aspm
AB349717	Tap1	Asprv1
AB351656	Irf4	Atf6
AB352175	Pyhin1	Atg13
AF251705	Bank1	Atg9b
AI118078	Pirb	Athl1
AI414108	Fcer1g	Atp10b
AI462493	Elf4	Atp10d
AI467606	Slc13a3	Atp12a
AI504432	D10Bwg1379e	Atp13a4
AI506816	Calml3	Atp1a2
AI597468	AI662270	Atp1a3
AI607873	Ccr5	Atp2a3
AI662270	Cyp4f18	Atp8b4
AI836003	Lilrb4	Atp9a
AI839979	Mafb	Avpr1a
AI854703	Hhip	Azgp1
AK003349	Pik3cd	B3galt5
AK005187	Cd84	B3glct
AK007436	Ciita	B3gnt3
AK007845	Fam107b	B3gnt5
AK011205	Trpv6	B3gnt7
AK011913	Fgl2	B430306N03Rik
AK012325	Pmaip1	B4galt4
AK015544	Garem	B4galt5
AK018753	Aoah	B4galt6
AK019114	C2	BC017158
AK019420	Ier5	BC019819
AK020054	Steap3	BC021891
AK020496	Aqp3	BC023105
AK020556	Mpeg1	BC023483
AK020619	Enpp2	BC025446
AK021325	Olfm4	BC032181
AK021377	Ptgds	BC034090
AK028782	Myh1	BC050122
AK030308	Epsti1	BC064078
AK030646	Doxl2	BC107364
AK031097	Plbd1	Bace2
AK035331	Clip4	Bach1
AK035387	Sprr2a1	Baiap2l1
AK035520	Pld4	Bank1
AK035573	Btk	Barx2
AK038598	2310057J18Rik	Basp1
AK038731	Fcgr3	Batf
AK039284	Samsn1	Batf2
AK040960	Ptpn7	Bbox1
AK042831	Fam167a	Bche
AK043365	Clca3	Bckdha
AK043564	Was	Bckdk
AK043676	Igfbp2	Bcl11b
AK044300	Gbp4	Bcl2a1a
AK044374	D17H6S56E-5	Bcl2a1b
AK044689	Ccl5	Bcl2a1d
AK045371	Ahr	Bcl2l2
AK046278	Gpr133	Bcl3
AK048257	Basp1	Bcl6b
AK048274	Vnn3	Bdh1
AK049295	St6gal1	Begain
AK049871	Clec12a	Best1
AK050859	Ifi47	Bex1
AK052594	Il1rn	Bhlha15
AK078239	Cd300ld	Bhlhe40
AK078316	Il21r	Bicc1
AK079222	Atp12a	Bin2
AK079953	Psca	Birc3
AK080063	Dpt	Blk
AK080631	Zc3h12d	Bmp1
AK080982	Rab44	Bmp15
AK081223	Col17a1	Bmp2k
AK083203	Fcgr4	Bmp5
AK083547	Ankrd1	Bmper
AK085365	Bst1	Bmpr1b
AK086245	Lgi2	Bnipl
AK086355	Ltb	Bpgm
AK087382	Cyth4	Bst1
AK087581	Nxf7	Btk
AK087604	Cyfip2	Btla
AK087617	Muc1	Bub1b
AK133650	Slfn8	C1galt1c1
AK133807	Acp5	C1qa
AK137243	Fyb	C1qb
AK138412	Aox3	C1qc
AK139445	Blk	C1qtnf1
AK143933	Ikzf3	C1qtnf7
AK144870	Adcyap1r1	C1s
AK145379	Ccdc3	C2
AK149188	Ifitm1	C2cd2l
AK150559	Casp1	C3
AK152437	Hk2	C3ar1
AK153354	Sprr1a	C4b
AK154184	H2-DMa	C5ar1
AK154552	Psmb9	C5ar2
AK155692	Emr1	Cab39l
AK162363	Glb1l3	Cabp1
AK163121	Kcnh1	Cadm4
AK163333	Slc16a12	Cadps
AK163440	Emb	Calcb
AK166079	Dcn	Calcrl
AK171153	Pdp1	Calml3
AK171960	Arg1	Camp
AK172204	Xdh	Camsap3
AK172267	Alox5ap	Capn13
AK172315	Smad9	Capn2
AK179207	Clu	Capn6
AK181950	Map4k1	Capsl
AK184946	Krt5	Car12
AK186242	Hmox1	Car13
AK189470	Dsc3	Car3
AK194005	Lmnb1	Car5b
AK197085	Mmp14	Car8
AK201601	Fmnl1	Card11
AK203706	Nedd9	Card9
AK206180	Csf2rb	Cars
AK208460	Ets1	Casc5
AK209885	Asns	Casp1
AU040320	Slamf8	Casp12
AW011738	Siglece	Casp4
AW112010	Icos	Cbr2
AW209491	Klf5	Ccdc109b
AW551984	Lbh	Ccdc148
AY761184	Ly86	Ccdc149
Aacs	Sfn	Ccdc3
Aagab	Bin2	Ccdc6
Aamp	Col14a1	Ccdc80
Aard	Galnt6	Ccdc88b
Aars	Fos	Ccdc88c
Aarsd1	Padi2	Ccl2
Aass	AK172204	Ccl20
Aatf	Ly6e	Ccl22
Aatk	Anxa8	Ccl3
Abca1	Card11	Ccl4
Abca5	Pstpip1	Ccl5
Abca6	Wfdc17	Ccl6
Abca8a	Atp1a3	Ccl7
Abca8b	Loxl1	Ccl8
Abca9	Cd300lb	Ccl9
Abcb10	Ctsc	Ccnb2
Abcb1a	Slc4a8	Ccno
Abcb1b	Fcgr1	Ccr1
Abcb5	Tnfsf10	Ccr2
Abcb6	Niacr1	Ccr5
Abcc1	F830016B08Rik	Ccr7
Abcc12	B4galt6	Cd101
Abcc2	Stk10	Cd14
Abcc3	Steap4	Cd163l1
Abcc4	Slco1a5	Cd177
Abcc5	Htra3	Cd180
Abcc9	Lcp2	Cd19
Abcd2	Actg2	Cd1d1
Abcd4	Tlr1	Cd2
Abce1	Il2rb	Cd200r1
Abcf1	Stat1	Cd200r4
Abcf2	Als2cl	Cd209f
Abcf3	Noxo1	Cd209g
Abcg1	Cd40	Cd22
Abcg2	Krt17	Cd226
Abcg3	Mfap5	Cd274
Abhd11	Ltbp2	Cd276
Abhd12	Sema4d	Cd300a
Abhd14b	Sfrp4	Cd300lb
Abhd15	Tlr9	Cd300ld
Abhd17a	Gas7	Cd300lf
Abhd17b	S100a8	Cd302
Abhd2	Plxnd1	Cd33
Abhd4	Colec12	Cd34
Abi3	Lrrc25	Cd36
Abi3bp	Fes	Cd37
Ablim1	AK035387	Cd3d
Ablim3	Cnpy1	Cd3e
Abo	Lox	Cd3g
Abracl	Cd74	Cd40
Abt1	Cd300a	Cd44
Abtb2	C1ra	Cd48
Acaa1b	Akna	Cd5
Acaa2	Cd101	Cd52
Acaca	Ppp1r1b	Cd53
Acacb	Klhl6	Cd6
Acad10	Plcg2	Cd68
Acad8	Fam174b	Cd69
Acadl	Hapln4	Cd7
Acadsb	Klra2	Cd74
Acap1	Plin2	Cd79a
Acap2	Fgd3	Cd79b
Acbd5	Ero1lb	Cd83
Accs	Serping1	Cd84
Ace	Psmb10	Cd86
Ace2	Apobec1	Cd8a
Acer2	Lfng	Cd8b1
Acer3	Fam3c	Cd93
Ache	Pde1b	Cd96
Ackr2	Sele	Cdca7
Aco1	Cd37	Cdh13
Acot13	2015-03-01	Cdh17
Acot6	Ubd	Cdk18
Acot7	Kif26b	Cdkl2
Acp5	Rassf10	Cdo1
Acpl2	Prol1	Cdr2
Acpp	Slc39a8	Cdr2l
Acrbp	Ednra	Cebpa
Acrv1	Gpr150	Cebpd
Acsbg1	Zbp1	Celsr1
Acsf2	Abcd2	Celsr2
Acsl3	Mmp2	Cenpe
Acsm3	St6galnac2	Cenpf
Acss1	Adamts15	Cerk
Acss2	Nrros	Ces1e
Acss3	2015-09-01	Ces1f
Acta1	Tnf	Cfb
Acta2	Selp	Cfh
Actc1	Siglecg	Cfi
Actg2	Lipa	Cfp
Actr1b	Kcnf1	Cgnl1
Actr3b	Cd276	Cgref1
Acvr1	Phyh	Chac1
Acvr1b	Lyz1	Chd7
Acvr1c	Fermt3	Chdh
Acvrl1	Mcm3	Chid1
Acy1	Emilin2	Chil1
Acyp1	Asprv1	Chil3
Ada	Inhbb	Chl1
Adam12	Acta1	Chp1
Adam17	Slc9a2	Chp2
Adam19	Ptgs2	Chst11
Adam22	Fermt1	Chst3
Adam23	Gm17689	Chsy1
Adam33	Cfh	Cidec
Adam5	Egln3	Ciita
Adam8	Akr1b8	Ckmt1
Adam9	Rasal3	Clca2
Adamdec1	Apol7c	Clca3
Adamts1	Moxd1	Clca4
Adamts10	Lypd6	Clca5
Adamts12	Selplg	Cldn23
Adamts15	Ccl2	Cldn8
Adamts19	Adap1	Clec10a
Adamts2	Mki67	Clec11a
Adamts3	AK052594	Clec12a
Adamts4	Emp2	Clec3b
Adamts5	Cab39l	Clec4a1
Adamts6	Ms4a4c	Clec4a2
Adamts7	Tcirg1	Clec4a3
Adamts9	Lpl	Clec4n
Adamtsl1	Trim29	Clec5a
Adamtsl3	Nek6	Clec7a
Adamtsl4	Napsa	Clic5
Adap1	Cr2	Clic6
Adap2	Bcl2a1b	Clip4
Adc	Pi16	Clmn
Adck3	Alox15	Clptm1l
Adck5	Cyp1a1	Clstn2
Adcy1	Nlrc4	Clu
Adcy2	Nfasc	Cmklr1
Adcy3	Abcg1	Cmpk2
Adcy4	Rassf4	Cmtm3
Adcy6	Soat1	Cmtm8
Adcy7	Sell	Cnn1
Adcyap1r1	Gpr132	Cnp
Add2	Tspan11	Cnr2
Add3	Angptl4	Cntn1
Adh1	Abca1	Cobl
Adh5	Ptpn22	Cog6
Adh7	Krt14	Col14a1
Adi1	Igsf10	Col16a1
Adig	Lypd3	Col17a1
Adipoq	Aif1	Col1a1
Adipor1	Mt1	Col1a2
Adm2	Rgs16	Col24a1
Adora1	Slc44a4	Col26a1
Adora2a	Unc93b1	Col28a1
Adora2b	Tfap2b	Col3a1
Adora3	Tmc5	Col4a6
Adpgk	Slc26a3	Col5a1
Adrb1	Plau	Col5a2
Adrb2	Lrrc32	Col5a3
Adrb3	Rasa3	Col6a1
Adssl1	AW551984	Col6a4
Adtrp	Ugt2b34	Col6a5
Aebp1	Relb	Colec12
Aebp2	Aass	Colq
Aes	Tdrd1	Copz2
Afap1l1	Olfml2b	Coro1a
Afap1l2	Gspt2	Cotl1
Aff3	Barx2	Cp
Afg3l1	Cxcl12	Cpeb3
Aftph	Mgat3	Cped1
Aga	Mapre2	Cpm
Agap2	C1qtnf1	Cpne2
Agfg2	Tyro3	Cpxm1
Ago2	Rcsd1	Cpz
Agpat1	H2-M3	Creld2
Agpat2	Casp4	Crisp1
Agpat3	Malat1	Crlf3
Agpat4	Mmp25	Crmp1
Agpat5	Cenpe	Csf1
Agpat9	Gpr35	Csf1r
Agr2	Zfp831	Csf2ra
Agt	Gimap4	Csf2rb
Agtr2	Runx1	Csf2rb2
Ahcy	Fscn1	Csf3
Ahi1	Gnmt	Csf3r
Ahnak	Slc7a11	Csrp1
Ahnak2	Nkd1	Cst7
Ahr	Fli1	Ctns
Ahrr	Inpp5d	Ctsc
Ahsa1	AI607873	Ctsh
Aif1	AI504432	Ctsk
Aif1l	Cd93	Ctss
Aifm1	Tmem173	Ctsw
Aifm3	Snx20	Ctsz
Aig1	Lat	Cux2
Aim1l	Il6ra	Cuzd1
Aim2	Trim30d	Cwh43
Aimp2	Foxq1	Cxcl1
Ajap1	Dlgap1	Cxcl12
Ak3	Vnn1	Cxcl13
Ak4	Igh-A (1g2)	Cxcl14
Akap12	Slc37a2	Cxcl15
Akap13	Ikzf1	Cxcl2
Akap5	Cd6	Cxcl9
Akap6	Six1	Cxcr3
Akap7	Slc7a1	Cxcr5
Akna	Suox	Cyb561
Akr1a1	Pros1	Cyba
Akr1b10	S100a11	Cybb
Akr1b3	Hpn	Cyfip2
Akr1b7	Pycr1	Cygb
Akr1b8	Rnf150	Cyp1a1
Akr1c14	Irgm1	Cyp1b1
Akr1c19	Aldh3a1	Cyp2e1
Akr7a5	Cd83	Cyp2f2
Akt1	Aldh1l2	Cyp4f15
Akt1s1	Il27ra	Cyp4f18
Akt3	Gimap6	Cyp4v3
Aktip	Gprc5a	Cyp7b1
Alad	Rtp4	Cyr61
Alas2	Cp	Cysltr1
Alb	Prr16	Cyth4
Alcam	Ly6c2	Cytip
Aldh18a1	Rapgef4	D10Bwg1379e
Aldh1a1	Irs4	D17H6S56E-5
Aldh1a3	Adamts4	D430019H16Rik
Aldh1l1	Ccl7	D630039A03Rik
Aldh1l2	Muc20	D730048I06Rik
Aldh3a1	Tc2n	DQ710893
Aldh3b1	Nyx	DQ716436
Aldh3b2	Bmper	Dab2
Aldh6a1	Rftn1	Dap
Aldh7a1	Ube2l6	Dapl1
Alg1	Ggt1	Darc
Alg11	Gpt2	Dcaf4
Alg12	Clmn	Dclk1
Alg2	Egr3	Dcn
Alg3	Atp13a4	Ddit4l
Alg5	Ehhadh	Ddx60
Alg8	Arhgap8	Defb1
Alg9	Stxbp6	Defb50
Alkbh5	Il1a	Defb6
Alkbh6	Ncf2	Degs1
Alox12	St8sia6	Dennd1c
Alox12e	Gpa33	Dennd2a
Alox15	Slc25a12	Dennd3
Alox5	Lrrk2	Dennd4b
Alox5ap	Kcnn4	Derl3
Alpk1	Sall1	Dgat2
Alpl	Bhlhe40	Dgat2l6
Als2cl	Ank	Dgkg
Amd1	Xk	Dhcr24
Amd2	Cacna1e	Dhrs3
Amica1	Ms4a6c	Dhrs9
Amigo1	AK015544	Dhtkd1
Amigo2	Rhobtb3	Dhx40
Amigo3	St3gal1	Dhx58
Ammecr1	Cd5	Dio2
Amot	Osmr	Disp2
Amotl2	Stab1	Dkk2
Ampd3	Atp2a3	Dkkl1
Amph	Fxyd3	Dlgap1
Amt	Nmur2	Dnah1
Amz1	Dhx58	Dnajb12
Anapc13	Ngfr	Dnajb9
Angel1	Mt3	Dnajc3
Angpt1	Thbs2	Dnase1l3
Angpt2	Gpx2	Dnase2b
Angpt4	Paqr5	Doc2b
Angptl2	Adam19	Dock11
Angptl4	Plekho2	Dock2
Angptl7	Spp1	Dock3
Ank	Alpk1	Dock8
Ank1	Itga4	Dok2
Ank2	Cd180	Dok3
Ankfn1	Lacc1	Doxl2
Ankk1	Ier3	Dpagt1
Ankrd1	Mmp15	Dpep1
Ankrd10	Derl3	Dpep2
Ankrd13a	2700046A07Rik	Dpp4
Ankrd24	Mefv	Dpt
Ankrd28	Vav3	Dpysl2
Ankrd33b	Grap2	Dram1
Ankrd35	Npy6r	Dsc3
Ankrd44	Ctsz	Dse
Ankrd49	Cd302	Dsg3
Ankrd50	Ifi44	Dtnb
Ankrd6	Card9	Duox1
Anks6	Ndel1	Dusp2
Ano4	Coch	Dusp4
Ano6	Dock3	Dusp6
Ano9	Parvg	Dusp7
Anpep	Ppic	Dusp8
Antxr1	Cmpk2	Edem2
Antxr2	Fam46c	Edem3
Anxa1	Klf12	Edn1
Anxa13	Lct	Ednra
Anxa3	Trem2	Efhd2
Anxa4	S100a14	Efnb2
Anxa8	Cdca7	Egf
Anxa9	Doc2b	Egflam
Aoah	Slc7a5	Egln3
Aoc1	Slc15a3	Egr1
Aoc3	BC032181	Egr2
Aox1	Sp140	Egr3
Aox3	Fat2	Ehd3
Ap1g2	Dnase1l3	Ehhadh
Ap1m2	Neu1	Eif3j2
Ap1s2	Espl1	Eif4ebp2
Ap2b1	Pkp1	Elf4
Ap2s1	Nr4a3	Elf5
Ap3b1	Clec4d	Ell2
Ap3b2	1810033B17Rik	Emb
Ap3m1	Dkkl1	Emilin2
Ap3s1	Dnase2b	Eml1
Ap5b1	Ubash3b	Emp2
Apaf1	Hells	Emp3
Apba1	Shisa4	Emr1
Apba2	Mcm5	Emr4
Apba3	Mrc2	Enc1
Apbb1	Scn7a	Eno2
Apbb1ip	Cd3g	Enpp1
Apbb2	Ms4a7	Enpp2
Apcdd1	Isg15	Entpd1
Apeh	Fpr2	Entpd6
Aph1b	Ccr7	Epb4.1l2
Aph1c	Rgl1	Epdr1
Apip	Pilra	Epha2
Aplnr	Sox4	Epha3
Aplp1	Rasa4	Ephb2
Aplp2	Fgd2	Ephb3
Apmap	Thbs3	Ephx2
Apobec1	Hpgd	Eppk1
Apobec2	Cerk	Epsti1
Apobr	Syt13	Erap1
Apod	Tmprss13	Ergic1
Apof	Apoe	Ergic2
Apol10b	H2-K1	Ern1
Apol6	Cyp4f15	Ero1lb
Apol7a	Gch1	Erp44
Apol7b	Edem3	Espl1
Apol7c	Cmtm3	Esr1
Apol7e	Tmem106a	Ets1
Apol9a	Duox2	Ets2
Apol9b	Gadd45b	Evpl
Apold1	Spink11	Extl2
Apoo	Nat8l	F10
Apopt1	Wipi1	F13a1
Appbp2	Lat2	F3
Appl1	Tgfb1	F5
Appl2	Synm	F630028O10Rik
Aqp1	Ptprcap	F830016B08Rik
Aqp2	Kbtbd11	Fa2h
Aqp3	Serpina3i	Fabp4
Aqp5	Igf2bp1	Faim3
Aqp7	Arhgef2	Fam101b
Aqp9	Prom2	Fam105a
Ar	Wipf1	Fam107b
Arap1	Noxa1	Fam111a
Arap3	H2-DMb1	Fam114a2
Arc	Clic6	Fam115e
Arcn1	Slc25a24	Fam124a
Areg	Thbs4	Fam167a
Arf1	Bpgm	Fam167b
Arf4	Ndufa1	Fam171a1
Arfgap1	Arl4c	Fam174a
Arfgap3	Ifit3	Fam174b
Arfgef2	Pdcd1	Fam189a2
Arfip2	Fxyd5	Fam19a5
Arg1	Kctd12	Fam210b
Arhgap10	Jak3	Fam211b
Arhgap15	Slc16a7	Fam26f
Arhgap19	Rin2	Fam3b
Arhgap22	Clec3b	Fam3c
Arhgap23	Ifi203	Fam43a
Arhgap24	Gbp8	Fam46c
Arhgap25	Cd48	Fam49b
Arhgap27	Map3k8	Fam65b
Arhgap28	Wnt4	Fam73a
Arhgap29	Plscr1	Fam83e
Arhgap30	Cd68	Fam83g
Arhgap31	Flt3	Fap
Arhgap32	Cidec	Fat2
Arhgap36	Mfsd7c	Fbln1
Arhgap4	Adamdec1	Fbn1
Arhgap40	Sord	Fcamr
Arhgap42	Ifitm2	Fcer1g
Arhgap6	Mdk	Fcer2a
Arhgap8	Ifi205	Fcgbp
Arhgap9	Arl5c	Fcgr1
Arhgdia	Gbp7	Fcgr2b
Arhgdib	Tgtp1	Fcgr3
Arhgef10	Psme1	Fcgr4
Arhgef15	Bmp1	Fcgrt
Arhgef16	Cd36	Fcho1
Arhgef17	Tmem86a	Fcrl1
Arhgef19	Gm5420	Fcrla
Arhgef2	Dhtkd1	Fcrls
Arhgef28	Sik1	Fermt1
Arhgef3	Kif11	Fermt3
Arhgef38	Gipc2	Fes
Arhgef39	B3gnt7	Fgd2
Arhgef4	Ifit1	Fgd3
Arhgef40	C3ar1	Fgd6
Arhgef5	Podnl1	Fgl1
Arhgef6	Ms4a4d	Fgl2
Arhgef9	Rassf2	Fgr
Arid4a	Arhgap15	Fhdc1
Arid5a	Bbox1	Fhl3
Arid5b	Nr2e3	Ficd
Arl1	Socs3	Figf
Arl11	Cd33	Fignl2
Arl13b	Fam26f	Fkbp11
Arl15	Nxpe3	Fkbp5
Arl2bp	Slc7a2	Fktn
Arl4c	Relt	Fli1
Arl4d	Aldh1a2	Flt3
Arl5b	Gm973	Fmnl1
Arl5c	Spn	Fmnl3
Arl6ip4	Pla2g2d	Fmo6
Armc10	Tacr1	Fndc5
Armcx1	Il22ra1	Fos
Armcx2	Adcy7	Fosl2
Armcx3	Mapk13	Foxd2
Armcx4	Rbp1	Foxf1
Arnt2	Slc43a2	Foxl2os
Arntl	Zc3h12a	Foxq1
Arntl2	Cd1d1	Fpr2
Arpc5l	Col3a1	Frrs1
Arrb1	Cacna1i	Fscn1
Arrb2	Ppp1r18	Fstl1
Arrdc1	Plcl2	Fuca2
Arrdc3	Cd86	Fut2
Arrdc4	Abcc2	Fut8
Arsa	Gfpt2	Fxyd5
Arsi	Sh3pxd2a	Fyb
Arsj	Kcnk1	Fyn
Art2b	Ptprc	Fzd3
Art4	Serpine1	Gabra3
Art5	Rasgef1a	Gad2
Artn	Krt6a	Gadd45a
Asap1	Ccl22	Gadd45b
Asap2	Dusp4	Gadd45g
Asb1	BC064078	Galnt12
Asb16	Slc7a4	Galnt14
Asb6	Epha2	Galnt16
Asb8	Gsdmc3	Galnt5
Ascc3	Incenp	Galnt6
Asgr2	Mns1	Garem
Asl	Esr1	Gars
Asna1	S100a10	Gas2l1
Asns	AK139445	Gas7
Asnsd1	Cntn2	Gata2
Aspa	Cwh43	Gatm
Aspg	Lyn	Gbas
Asphd2	Shisa5	Gbgt1
Aspm	Rab39b	Gbp10
Asprv1	Clstn2	Gbp2
Aspscr1	BC023105	Gbp3
Asrgl1	Anxa2	Gbp4
Astn2	Dusp2	Gbp5
Atad2b	Hid1	Gbp6
Atf3	Tifa	Gbp7
Atf4	Tgfbr2	Gbp8
Atf5	Ildr1	Gbp9
Atf6	Ccr1	Gcdh
Atf6b	Il12rb1	Gch1
Atf7	Ccl11	Gchfr
Atf7ip	Rasgrp4	Gclc
Atg101	Dock8	Gda
Atg13	Gpsm3	Gde1
Atg16l2	Matn2	Gdf10
Atg3	Abcc12	Gdf11
Atg4d	Sh3pxd2b	Gdpd2
Atg9b	Adora2a	Gem
Athl1	Srcin1	Gfpt2
Atox1	Cd300lf	Gga2
Atp10b	Aldh18a1	Ggt1
Atp10d	Dnajb9	Ggt5
Atp11a	Lmo3	Gid4
Atp12a	Slc4a4	Gimap3
Atp13a1	Rspo2	Gimap4
Atp13a2	Fam189a2	Gimap6
Atp13a4	Cd177	Gimap8
Atp1a1	Csf3	Gipc2
Atp1a2	Inpp5j	Gja1
Atp1a3	Rasef	Gk5
Atp1b1	Gem	Glb1l3
Atp1b2	Ubqln2	Glce
Atp2a2	Cd3e	Gli2
Atp2a3	Irf7	Glipr2
Atp2b1	Dmbt1	Glis3
Atp2c1	Cuzd1	Gm10768
Atp5b	Rgs10	Gm12250
Atp5e	Ptger4	Gm14446
Atp5f1	Lbp	Gm15663
Atp5g1	Col5a2	Gm16063
Atp5g3	Gimap8	Gm17689
Atp5h	Glipr2	Gm1966
Atp5j2	Siglec1	Gm2115
Atp5k	Cadm4	Gm4759
Atp5o	Mtss1	Gm4841
Atp6ap1	Clca4	Gm5420
Atp6v0a1	Mreg	Gm5431
Atp6v0b	Lmod1	Gm5615
Atp6v0d1	Cnn1	Gm5868
Atp6v0e2	Des	Gmds
Atp6v1c2	Capn6	Gmip
Atp6v1d	Top2a	Gnat2
Atp6v1e1	Thy1	Gnb4
Atp6v1f	Lrrc17	Gnmt
Atp6v1g3	Fcrla	Golm1
Atp6v1h	Darc	Gp49a
Atp8a1	Acpp	Gpa33
Atp8a2	Efhd2	Gpc3
Atp8b1	Urah	Gpnmb
Atp8b4	Pde4b	Gpr115
Atp9a	Arhgef6	Gpr132
Atpase6	Chl1	Gpr133
Atpif1	Bub1b	Gpr137b
Atrip	Tmtc2	Gpr150
Atrn	Mctp2	Gpr153
Atrnl1	Tmem132a	Gpr162
Atxn10	Cygb	Gpr176
Atxn7l2	Adamts5	Gpr35
Auh	Ivl	Gpr37l1
Aup1	Shmt2	Gpr39
Aurkaip1	Klf15	Gpr65
Auts2	Ggt5	Gprc5a
Aven	Panx1	Gprc5c
Avil	Gpnmb	Gpsm3
Avpi1	Sp110	Gpt2
Avpr1a	Gga2	Gpx2
Axl	Tap2	Gpx3
Azgp1	Ptpn6	Gramd4
Azin1	Mcm6	Grap
B230118H07Rik	Plekha2	Grap2
B230208H11Rik	Fam105a	Grasp
B230217C12Rik	Ppp1r16b	Grb14
B2m	Vdr	Grhl1
B3galnt1	B430306N03Rik	Grhl3
B3galt1	Vip	Grrp1
B3galt2	Junb	Gsap
B3galt4	Spdef	Gsdma
B3galt5	Calcrl	Gsdmc2
B3galt6	Cux2	Gsdmc3
B3glct	Sdc4	Gsdmd
B3gnt3	Nfe2l3	Gspt2
B3gnt5	Dennd3	Gsta4
B3gnt7	Dpp4	Gstm2
B3gnt8	Ccnb2	Gsto1
B3gnt9	Cxcl1	Gtf2e2
B430306N03Rik	Tnfaip8	Gucy1a3
B4galnt1	Mthfd2	Gvin1
B4galnt2	Stom	Gyk
B4galnt4	Gabrp	Gypc
B4galt2	Pla2g12b	Gzma
B4galt4	Clec4n	Gzmb
B4galt5	Osbp2	H2-Aa
B4galt6	Sh2b2	H2-Ab1
B9d1	Grhl3	H2-DMa
B9d2	Tnfsf8	H2-DMb1
BC003331	Msr1	H2-DMb2
BC003965	Itm2a	H2-Eb1
BC004004	Sipa1	H2-K2
BC017158	Gpr176	H2-M3
BC019819	Chac1	H2-Oa
BC021614	Pira6	H2-Q10
BC021767	Ptgfr	H2-T23
BC021891	Rsad2	H6pd
BC023105	Herpud1	Hap1
BC023202	Notch3	Hapln4
BC023483	Abca8a	Has2
BC023829	Eppk1	Has3
BC025019	Lgals7	Havcr2
BC025446	S1pr4	Hck
BC026585	Sp100	Hcls1
BC029214	Rrad	Hdlbp
BC029722	Gm5615	Hebp1
BC030870	Synpo2	Hectd1
BC031181	Cdr2	Herpud1
BC031503	Spns2	Hexa
BC032181	Mlph	Hexb
BC034090	Tmem119	Hfe
BC035044	Pilrb2	Hgf
BC040690	Cnp	Hgfac
BC043934	Sectm1a	Hhip
BC048080	Cebpa	Hic1
BC048679	Dennd1c	Hid1
BC049966	Ficd	Hist2h3c1
BC050122	Extl2	Hk2
BC056474	Mctp1	Hk3
BC057381	Adh7	Hmgcll1
BC064078	Ugt2b35	Hmox1
BC064103	Maf	Hook1
BC067074	Snph	Hopx
BC094916	Ptprv	Hoxd9
BC096025	Apbb1ip	Hp
BC107364	Myof	Hpgd
BC134356	Pi15	Hpgds
BC139451	Fgd6	Hpn
BC147527	Psat1	Hpse
Bace2	AK035520	Hr
Bach1	Slc9a4	Hsh2d
Bach2	Dclk1	Hspa12a
Bad	Bicc1	Hspa2
Bag1	Foxm1	Hspb1
Bag3	Mmp8	Htra3
Bag5	Zcchc17	Hyou1
Bahcc1	Wfdc3	I830077J02Rik
Bai2	Orai2	Iars
Baiap2	Pdpn	Ica1
Baiap2l1	Rmdn3	Icam1
Baiap2l2	Ica1	Icos
Baiap3	Slc7a8	Icosl
Bambi	Fcrl1	Id4
Bambi-ps1	Tnfsf14	Ide
Banf1	Ahnak2	Idh1
Bank1	Sema3f	Ido1
Barx2	Kif15	Ier3
Basp1	Gpr115	Ier5
Batf	Tex15	Ifi203
Batf2	Dok2	Ifi204
Batf3	Casq2	Ifi205
Baz2b	Orm3	Ifi27l2a
Bbox1	Tmem108	Ifi44
Bbs12	Tbc1d30	Ifi47
Bcam	Arpc1b	Ifit1
Bcap31	Fam211b	Ifit2
Bcas1	Sh2d2a	Ifit3
Bcas3	Sox7	Ifitm1
Bcat1	Pck1	Ifitm3
Bcat2	Fstl1	Ifitm6
Bccip	Cysltr1	Ifngr1
Bche	Kcnk3	Igf2bp2
Bckdha	AF251705	Igfals
Bckdk	Slc13a2	Igfbp4
Bcl11b	Sh3bp1	Igfbp7
Bcl2	Cd19	Igh-A (1g2)
Bcl2a1a	H6pd	Igj
Bcl2a1b	Pon3	Igsf10
Bcl2a1d	Spon1	Igsf6
Bcl2l11	Plxnb1	Igtp
Bcl2l14	Il16	Iigp1
Bcl2l15	Fcgbp	Ikzf1
Bcl2l2	Mndal	Ikzf3
Bcl3	Cnr2	Il10ra
Bcl6	Cilp	Il12rb1
Bcl6b	Ppapdc2	Il13ra1
Bcl7a	Defb1	Il16
Bcl9	Copz2	Il17ra
Bcs1l	Fam171a1	Il17rb
Bdh1	Fam43a	Il18rap
Bdh2	Pmepa1	Il1a
Bdkrb2	Celsr1	Il1b
Bdnf	AK145379	Il1f9
Bean1	Cyr61	Il1r2
Begain	Cd69	Il1rn
Bend5	Paip2b	Il21r
Bend6	Chil3	Il27ra
Best1	Spink3	Il2ra
Bet1	Clec11a	Il2rb
Bet1l	Cd79a	Il2rg
Bex1	Gsdma	Il33
Bex4	Msn	Il4ra
Bhlha15	Casp12	Il6ra
Bhlhb9	Csf3r	Il7r
Bhlhe40	Dok3	Ildr1
Bhlhe41	Fam65b	Impa2
Bicc1	Srd5a1	Impdh1
Bicd1	Chil1	Incenp
Bin1	F3	Inhba
Bin2	Cadps	Inhbb
Birc3	Il17ra	Inmt
Blk	Slc5a9	Inpp4b
Blnk	Crlf3	Inpp5d
Blvrb	Arsi	Inpp5j
Bmf	Prss22	Insrr
Bmp1	Slfn1	Ints3
Bmp15	Il1r2	Ipcef1
Bmp2	Prr9	Iqgap3
Bmp2k	Arhgap25	Irak1
Bmp3	Ces1e	Irf1
Bmp4	Slc35g1	Irf4
Bmp5	Mall	Irf7
Bmp6	Ncapg2	Irf8
Bmper	Ly9	Irgm1
Bmpr1b	Atp2b3	Irgm2
Bmx	Melk	Irs1
Bnc2	Yipf4	Irs4
Bnip1	BC019819	Isg15
Bnip3	Serpina3c	Itga2
Bnipl	Rasgrf2	Itga4
Bola1	Cpz	Itgae
Bola2	2015-09-09	Itgam
Bop1	Reg3g	Itgb2
Bpgm	Slco5a1	Itgb7
Bphl	Dgkg	Itgb8
Bpnt1	Gsap	Itk
Brcc3	Dtnb	Itm2a
Brdt	Abo	Itpripl2
Brf1	Rragd	Ivl
Bri3	Ifi204	Jag1
Brinp1	Rel	Jak3
Brinp3	Rgs9	Jakmip1
Brip1os	Adamts19	Junb
Brpf3	Adipoq	KC190025
Bsdc1	Rab8b	Kbtbd11
Bspry	Shc2	Kcna3
Bst1	Zfp9	Kcnab2
Btbd11	Art4	Kcnc3
Btbd19	Cxcl14	Kcnf1
Btbd7	Srpx	Kcnh1
Btc	Pik3r5	Kcnip3
Btg3	Gbp3	Kcnj15
Btk	Trpm6	Kcnk1
Btla	Prkca	Kcnk13
Btnl9	Racgap1	Kcnk3
Btrc	Plac8	Kcnn4
Bub1b	Ephb3	Kcp
Bud31	Nlrp10	Kctd12
Bysl	Chst11	Kel
Bzrap1	Marcks	Kif15
C030037D09Rik	Slc2a6	Kif16b
C130026I21Rik	St3gal4	Kif21b
C130074G19Rik	Vim	Kif26b
C1galt1c1	AK011205	Kif2c
C1qa	Galnt14	Kit
C1qb	Marco	Klf12
C1qbp	En2	Klf15
C1qc	Cdo1	Klf5
C1qtnf1	Mlkl	Klhl2
C1qtnf2	Mfap2	Klhl5
C1qtnf3	Parp14	Klhl6
C1qtnf5	BC034090	Klra2
C1qtnf7	Clec4a2	Klrb1b
C1qtnf9	Ly75	Klrk1
C1rb	Cabp1	Kng2
C1rl	Dusp8	Kpna1
C1s	Ccna2	Krt14
C2	Lgals1	Krt15
C2cd2	Stt3b	Krt17
C2cd2l	Sat1	Krt4
C3	Il7r	Krt5
C330013E15Rik	Ncapd2	Krt6a
C3ar1	Batf2	Krt7
C4a	Cd3d	Krt80
C4b	Gbp5	Krtcap2
C4bp	Sva	Ksr1
C530008M17Rik	Ctsk	L2hgdh
C5ar1	Gdpd2	LOC100038947
C5ar2	Aspm	LOC100504608
C77080	Csf1	Lacc1
C77370	C7	Lag3
Cab39	4833423E24Rik	Lair1
Cab39l	Lrmp	Lama4
Cabp1	Igtp	Lama5
Cacfd1	Hgfac	Lamb3
Cachd1	Cpeb3	Laptm5
Cacna1c	Atg13	Larp6
Cacna1d	Dusp6	Lat
Cacna1h	Nipal2	Lat2
Cacna2d1	Eno2	Lax1
Cacna2d3	Slco1a4	Layn
Cacnb2	Gbgt1	Lbh
Cacng4	Mut	Lbp
Cacng7	D730048I06Rik	Lck
Cactin	Adamts12	Lcn2
Cad	Igsf6	Lcp2
Cadm3	Col6a4	Lct
Cadm4	Itpripl2	Lfng
Cadps	Igfals	Lgals1
Cadps2	Lrrc8c	Lgals3
Calca	Slc22a3	Lgals3bp
Calcb	Slc25a29	Lgals7
Calcrl	Arfgap3	Lgi2
Calhm2	Slc2a10	Lgmn
Calm1	Lag3	Lhfp
Calm2	Aurkb	Lif
Calm4	Rnf144a	Lifr
Calml3	Ppapdc1b	Lilrb4
Calml4	Mansc1	Lipa
Calr	Srgap3	Lmcd1
Camk1d	Apol7e	Lmf1
Camk1g	Chdh	Lmnb1
Camk2a	Kif2c	Lmo3
Camk2b	Igf1r	Lox
Camkk1	Pdzk1	Loxl1
Camkv	Tlr7	Lpar3
Caml	Arhgef38	Lpcat1
Camp	Mzb1	Lpin1
Camsap3	Apol6	Lpl
Canx	Ano9	Lpxn
Cap2	Pou2f3	Lrat
Capn1	Pls1	Lrg1
Capn10	Fam210b	Lrmp
Capn13	Ntrk2	Lrrc1
Capn15	AU040320	Lrrc17
Capn2	Enc1	Lrrc25
Capn6	Lax1	Lrrc26
Capn7	Ppa1	Lrrc32
Caprin2	Arhgap9	Lrrc8c
Capsl	Abtb2	Lrrc8e
Car12	Fut8	Lrrk2
Car13	Sulf2	Lrrn1
Car2	Sftpd	Lsp1
Car3	Itk	Ltb
Car4	Serpinb11	Ltbp1
Car5b	Kcnab2	Ltbp2
Car7	Cd2	Ltf
Car8	Pou3f3	Lum
Car9	Fktn	Ly6a
Card10	5430435G22Rik	Ly6c1
Card11	Wfdc18	Ly6c2
Card6	Tm4sf1	Ly6d
Card9	Scamp1	Ly75
Carkd	Lrrc8e	Ly86
Carns1	Csf2ra	Ly9
Cars	Tmem176a	Lyn
Cars2	Lifr	Lynx1
Cartpt	Faim3	Lypd3
Casc5	Spag5	Lypd6
Casd1	Wif1	Lyplal1
Casp1	Dennd4b	Lyrm9
Casp12	AK140265	Lysmd3
Casp4	Gpc3	Lyz2
Cass4	Bcl11b	M34473
Cast	Defb6	Maf
Casz1	Uts2b	Mafb
Catip	Sgms2	Magix
Cbfa2t3	Capn13	Magt1
Cbl	Oaf	Mal2
Cblb	Mef2c	Malat1
Cbr1	Azgp1	Mall
Cbr2	Mt2	Mamld1
Cbr3	Ifngr2	Man1c1
Cbs	Mcfd2	Man2a1
Cbx4	Cpeb2	Man2b1
Cbx8	Cyp7b1	Manf
Cc2d1a	Ell2	Mansc1
Cc2d2a	Clca5	Maob
Ccbl1	Tmsb4x	Map1lc3a
Ccbl2	Adamts10	Map3k1
Ccdc102a	Cxcr3	Map3k14
Ccdc104	5031414D18Rik	Map3k8
Ccdc109b	Kif22	Map4k1
Ccdc11	Fam83e	Mapk11
Ccdc112	BC021891	Mapk13
Ccdc115	Adam12	Mapk6
Ccdc122	Adap2	Mapkapk3
Ccdc124	Kntc1	Mapre2
Ccdc127	Fcrls	Marcks
Ccdc129	Eif4ebp2	Marcksl1
Ccdc134	Plcxd2	Mars
Ccdc138	Rin3	Matn2
Ccdc141	Rab4a	Mblac2
Ccdc148	Aebp1	Mcfd2
Ccdc149	Arhgap40	Mctp1
Ccdc154	Cpm	Mctp2
Ccdc160	Iqgap3	Mdk
Ccdc162	Adamts2	Medag
Ccdc166	Fam49b	Mef2c
Ccdc167	Fmo6	Meg3
Ccdc170	Gyk	Megf9
Ccdc25	Treml4	Men1
Ccdc3	Scel	Mex3b
Ccdc50	H2-T23	Mfap2
Ccdc6	Gmip	Mfap4
Ccdc60	Arhgap27	Mfap5
Ccdc64	Mdga2	Mfi2
Ccdc69	Arap1	Mfng
Ccdc8	Ttc7b	Mfsd11
Ccdc80	Rbfox3	Mfsd6
Ccdc82	Gpr65	Mfsd7c
Ccdc85a	Fa2h	Mgat3
Ccdc85c	Cpne2	Mgat5
Ccdc88a	Treml2	Mgp
Ccdc88b	Sim1	Mgst1
Ccdc88c	Ptplb	Mia2
Ccdc91	Il18rap	Mlkl
Ccdc92	Irgm2	Mlph
Ccdc93	Tom1l1	Mmd
Cchcr1	Bcl2a1a	Mmp14
Cck	Slc41a2	Mmp17
Ccl12	Arhgap28	Mmp19
Ccl17	Pamr1	Mmp2
Ccl19	Ehd3	Mmp23
Ccl2	Svip	Mmp25
Ccl20	BC025446	Mmp3
Ccl22	Vill	Mmp8
Ccl24	Batf	Mmp9
Ccl3	Rsph9	Mmrn2
Ccl4	Lrat	Mndal
Ccl5	Kcnc3	Mns1
Ccl6	Car5b	Moxd1
Ccl7	Ctla2a	Mpeg1
Ccl8	Serpinf1	Mpo
Ccl9	Scn1b	Mrap2
Ccm2	Clec4a3	Mrc1
Ccm2l	Acpl2	Mrc2
Ccnb2	Scn4a	Mreg
Ccnd1	Upk3b	Ms4a4b
Ccnd2	Fam169b	Ms4a4c
Ccng1	Myl9	Ms4a4d
Ccno	Lhfp	Ms4a6b
Ccpg1	Ngp	Ms4a6c
Ccpg1os	S100a9	Ms4a6d
Ccr1	0610040J01Rik	Ms4a7
Ccr2	Ly6i	Msc
Ccr4	Slc30a7	Msmb
Ccr5	Rabac1	Msn
Ccr7	Hpgds	Msr1
Ccr8	Golm1	Mst1r
Ccs	Padi1	Msx2
Cct3	Abcb1b	Mt1
Cct5	Ets2	Mt2
Cct6a	Slit3	Mt3
Cct6b	Gli2	Mthfd2
Cct7	Lair1	Mtss1
Ccz1	Naprt1	Muc1
Cd101	Nfkb2	Muc20
Cd109	Aplnr	Mum1l1
Cd14	Figf	Mustn1
Cd160	Fcamr	Mut
Cd163	Gp49a	Mx2
Cd163l1	Chsy1	Mxd1
Cd164	Gm5868	Mxra8
Cd164l2	Plk3	Myh14
Cd177	Rnasel	Myl3
Cd180	Arhgap4	Myl9
Cd19	Ms4a1	Myo1d
Cd1d1	Sdf2l1	Myo1f
Cd1d2	Ephb2	Myo1g
Cd2	Abcc1	Myo5a
Cd200	Nbas	Myo5b
Cd200r1	Reps2	Myocd
Cd200r3	Bckdk	Myof
Cd200r4	Rspo1	Mzb1
Cd209a	Dnah8	Naalad2
Cd209b	Slc35f2	Nabp1
Cd209f	Dmpk	Naip5
Cd209g	Gk5	Napa
Cd22	Slc28a2	Naprt1
Cd226	Col1a2	Napsa
Cd244	Tapbp	Nat8l
Cd247	Col24a1	Nbas
Cd24a	Man1c1	Nbl1
Cd274	Rab6b	Ncapg2
Cd276	Tnfrsf9	Nccrp1
Cd28	Plekhg4	Ncdn
Cd300a	Pdgfrb	Ncf1
Cd300lb	Serpinb1a	Ncf2
Cd300ld	1810011O10Rik	Ncf4
Cd300lf	Frrs1	Nckap1l
Cd300lg	Fap	Ncoa7
Cd300lh	Smim14	Ndel1
Cd302	Nabp1	Ndfip1
Cd320	Idh1	Ndn
Cd33	Ksr1	Ndrg2
Cd34	Map1lc3a	Ndufa1
Cd36	Ube2c	Nedd9
Cd37	Sh3bp2	Nefl
Cd38	Lrrc26	Nek6
Cd3d	Cst7	Neu1
Cd3e	Anxa3	Nfam1
Cd3g	Gata2	Nfasc
Cd4	Tnfsf13b	Nfe2
Cd40	Grap	Nfe2l2
Cd44	Cdca7l	Nfe2l3
Cd47	Pdp2	Nfkb2
Cd48	Oasl1	Nfkbid
Cd5	Inmt	Nfkbie
Cd52	Mxd1	Nfkbiz
Cd53	Oas1a	Nfx1
Cd55	4933427G17Rik	Ngfr
Cd59a	Dhrs3	Niacr1
Cd6	Ccdc148	Nipal2
Cd68	Cebpd	Nipal3
Cd69	Wwc2	Nkd1
Cd7	Ggta1	Nkg7
Cd72	Osbpl3	Nkrf
Cd74	Pnp	Nlrc5
Cd79a	Gm16063	Nlrp10
Cd79b	A630095E13Rik	Nlrp1b
Cd80	Ppp1r3d	Nlrp3
Cd83	Rai14	Nmur2
Cd84	A630001G21Rik	Nod2
Cd86	Spock1	Nomo1
Cd8a	Ckmt1	Nos2
Cd8b1	Arsa	Notch3
Cd9	Ms4a4b	Nov
Cd93	Mgat5	Noxa1
Cd96	Rab3d	Noxo1
Cd97	Aldh3b1	Nr1h3
Cda	Sema6b	Nr2c1
Cdc123	Col1a1	Nr2e3
Cdc14a	Gsr	Nr4a3
Cdc14b	Add3	Nrm
Cdc25a	Tram1	Nrp1
Cdc34	Erbb3	Nrros
Cdc42bpg	Ctsw	Nt5c2
Cdc42ep4	Colq	Nt5dc3
Cdc6	Rnf19b	Nt5e
Cdc73	Scamp5	Ntn1
Cdca7	5430419D17Rik	Ntrk2
Cdcp1	Susd4	Nuak2
Cdh11	Zfhx4	Nucb2
Cdh13	Disp2	Nudt4
Cdh16	B3galt5	Nupr1
Cdh17	Mfng	Nxf7
Cdh19	Sostdc1	Nxnl2
Cdh2	Sort1	Nxpe3
Cdh22	Mfap4	Nxpe5
Cdh5	Ifngr1	Nyx
Cdh6	Cxcr4	Oaf
Cdhr5	Lama5	Oas1a
Cdipt	Irs1	Oas2
Cdk14	Scube2	Oas3
Cdk16	Timp1	Oasl1
Cdk18	Osm	Oasl2
Cdk19	Siah2	Obsl1
Cdk2ap1	Kcnd3	Olfm4
Cdk2ap2	Serpinb6b	Olfml1
Cdk3-ps	Clic5	Olfml2a
Cdk5	Chp1	Olfml2b
Cdk5r1	Sh3gl2	Olfr1372-ps1
Cdk5rap2	Arl14	Orai2
Cdk5rap3	Fam114a2	Orm3
Cdk6	5330417C22Rik	Osbp2
Cdk8	Wdr91	Osbpl2
Cdkl2	Amica1	Osbpl3
Cdkn1a	Stx11	Osm
Cdkn1c	Angel1	Osmr
Cdkn2aipnl	Syt7	Osr1
Cdkn2b	Cldn23	Ovol2
Cdo1	Galnt12	Oxct1
Cdon	Adamts1	P2ry6
Cdpf1	Ccdc149	Padi1
Cdr2	Aldh7a1	Padi2
Cdr2l	Dpep2	Paip2b
Cds1	Ttc38	Pamr1
Cdsn	1810041L15Rik	Panx1
Cdv3	4930412O13Rik	Panx2
Cdyl	C5ar2	Paqr5
Cdyl2	Fcho1	Pard6g
Ceacam1	Col5a1	Park2
Ceacam10	Havcr2	Parm1
Ceacam2	Upk1b	Parp12
Cebpa	Serpina3m	Parp14
Cebpb	Ephx2	Parpbp
Cebpd	Pdgfrl	Parvg
Cela1	Sars	Pax8
Celf2	Sh2d4a	Pccb
Celf3	Tcf21	Pcdh18
Celf4	Cd34	Pck1
Celf6	Tpd52l1	Pck2
Celsr1	Zdhhc15	Pcolce2
Celsr2	Xpnpep2	Pdcd1
Cemip	Myo1d	Pde1b
Cenpa	Arid5a	Pde4b
Cenpe	Tlr12	Pdgfb
Cenpf	Retsat	Pdgfra
Cenpv	Agt	Pdgfrb
Cep112	Tnfrsf26	Pdgfrl
Cep128	Crmp1	Pdk2
Cep170	Il18bp	Pdp1
Cep170b	Tacc3	Pdp2
Cep44	Slco3a1	Pdpn
Cep72	Tbx21	Pdzk1
Cep76	F5	Pecr
Cep78	Pvrl1	Perp
Cep85	Gbas	Pex11g
Cep85l	Cgref1	Pf4
Cercam	Mapk11	Pgap1
Cerk	Sned1	Pglyrp1
Cers2	Muc5b	Pgm1
Cers4	Fosl2	Pgr
Ces1e	Dpagt1	Pgrmc2
Ces1f	Pf4	Phf19
Ces2b	Cxcr5	Phyh
Ces2e	Shisa2	Pi15
Ces5a	Uhrf1	Pi16
Cfb	Samd9l	Pi4k2b
Cfd	Epdr1	Pid1
Cfh	H2-Q10	Pigr
Cfhr2	Lamc3	Pik3ap1
Cfi	St8sia4	Pik3cd
Cfp	Acer3	Pik3r5
Cgn	Ptprq	Pik3r6
Cgnl1	Dse	Pilra
Cgref1	Thbd	Pilrb1
Cgrrf1	Ndc80	Pilrb2
Ch25h	Lama4	Pim3
Chac1	Evpl	Pira6
Chchd10	Nccrp1	Pirb
Chchd2	Trim30b	Pitx1
Chchd4	Cd200r4	Pkp1
Chchd7	Layn	Pkp2
Chd3os	Tmem176b	Pla2g12a
Chd7	Pgr	Pla2g12b
Chdh	Rhbdf2	Pla2g2d
Chek2	Has3	Pla2g4a
Chga	Tspan1	Pla2g6
Chgb	Sec24d	Pla2g7
Chid1	Ern1	Plat
Chil1	Gucy1a3	Plau
Chil3	Prss32	Plbd1
Chka	Setdb2	Plcb2
Chl1	B4galt5	Plce1
Chmp2a	Nr1h3	Plcg2
Chmp3	Slc43a3	Plcl2
Chmp4b	AB347501	Plcxd2
Chn2	Pmm2	Pld1
Chodl	Kif16b	Pld4
Chp1	AK080063	Plek
Chp2	Svep1	Plekha2
Chpf2	Fam83g	Plekhg4
Chpt1	Sipa1l2	Plekhh1
Chrd	Mustn1	Plekho2
Chrdl2	Serpinb9	Plin2
Chrm1	Slc1a1	Plk3
Chrm2	Ppap2a	Pllp
Chrna3	Abcg3	Pls1
Chrnb1	Slco2b1	Plscr1
Chrnb4	Rcn1	Plxdc1
Chst10	Kif14	Plxna1
Chst11	Apod	Plxnb1
Chst14	Rasgrp3	Plxnb2
Chst15	Psph	Plxnc1
Chst2	Sox2	Plxnd1
Chst3	Aldh6a1	Pmaip1
Chst7	F10	Pmepa1
Chst8	Oas2	Pmm2
Chst9	Dnajb12	Pnliprp1
Chsy1	Shroom1	Pnmal2
Chuk	Tshz3	Pnp
Ciao1	Cd226	Pnpla3
Cib2	Il13ra1	Podnl1
Cidea	Nuak2	Podxl
Cidec	Aspa	Pon3
Ciita	Fyn	Pou2af1
Cisd1	Nxnl2	Pou2f2
Cisd2	Tspan32	Pou2f3
Cish	Dlgap5	Pou3f3
Cit	Elf5	Ppa1
Cited2	Tpm2	Ppap2a
Cited4	Areg	Ppapdc1b
Ckap4	Tmed3	Ppapdc2
Ckmt1	Suco	Ppbp
Cks1b	B4galt4	Ppfia4
Clca1	Cytip	Ppic
Clca2	Tnfsf15	Ppp1r13b
Clca3	Olfml1	Ppp1r14c
Clca4	Mfi2	Ppp1r15b
Clca5	Pax8	Ppp1r16b
Clcc1	Pik3r6	Ppp1r18
Clcf1	Chst3	Ppp1r3d
Clcn2	9330175E14Rik	Ppp2r2c
Clcn3	Nlrp1c-ps	Ppp3cc
Clcn6	Nomo1	Pram1
Cldn10	Psme2b	Prdx6
Cldn11	Sh2d3c	Prex1
Cldn15	Clec10a	Prkca
Cldn2	Sepp1	Procr
Cldn23	Ncdn	Prol1
Cldn3	Saa1	Prom2
Cldn4	Dusp7	Pros1
Cldn5	Tnip1	Prr16
Cldn7	Gdf11	Prr9
Cldn8	Pllp	Prrc1
Clec10a	Tpx2	Prrg1
Clec11a	Tbx3	Prrt2
Clec12a	Rgs19	Prss22
Clec14a	AI467606	Prss27
Clec1a	Cd52	Prss32
Clec2d	Arhgap32	Prtg
Clec2f	Limd2	Psat1
Clec2i	Lpin1	Psca
Clec3b	St8sia1	Psmb10
Clec4a1	Ergic1	Psmb8
Clec4a2	Cenpf	Psmb9
Clec4a3	Dhrs9	Psph
Clec4a4	Tnfsf11	Pstpip1
Clec4b1	Dhcr24	Ptafr
Clec4n	Spcs3	Ptch2
Clec5a	Mmp19	Ptgds
Clec7a	Sgpp1	Ptger2
Clec9a	Hist2h3c1	Ptger4
Clic5	B3gnt3	Ptgfr
Clic6	Gja1	Ptgir
Clint1	H2-Oa	Ptgs2
Clip3	Gzma	Ptk7
Clip4	Sptb	Ptplb
Clmn	Kcnip3	Ptpn1
Clmp	Bace2	Ptpn22
Clpb	Rap2b	Ptpn7
Clpp	Iars	Ptprc
Clptm1	Igfbp7	Ptprcap
Clptm1l	Acadsb	Ptpre
Clstn2	Ikbke	Ptprn
Clstn3	Creld2	Ptprn2
Clu	Zfp36l2	Ptpro
Cma1	Lpxn	Ptprs
Cmah	Shcbp1	Ptpru
Cmas	Impdh1	Ptx3
Cmbl	Lpcat2	Pycr1
Cmklr1	KC190025	Pycr2
Cml1	Bach1	Pyhin1
Cml3	Esco2	Qpctl
Cmpk1	Vkorc1l1	Qsox1
Cmpk2	Atp1a2	Rab11fip1
Cmtm3	Cxcl2	Rab11fip3
Cmtm5	BC050122	Rab11fip4
Cmtm7	Gbp10	Rab19
Cmtm8	Slamf7	Rab27a
Cnbp	Phf19	Rab31
Cndp1	Ppp2r2c	Rab32
Cndp2	Pkp2	Rab39b
Cnfn	Ccdc88c	Rab3d
Cngb1	Tmprss11g	Rab3gap1
Cnih1	Prrt2	Rab3il1
Cnksr1	Dpysl2	Rab44
Cnn1	Avpr1a	Rab4a
Cnot11	Camsap3	Rab8b
Cnp	AK087617	Rabac1
Cnpy2	Ank1	Rac2
Cnpy3	Il2ra	Rai14
Cnpy4	Qpctl	Ramp1
Cnr1	Tmem170	Rap2b
Cnr2	Dnajc3	Rapgef4
Cnrip1	Ubash3a	Rarres1
Cntfr	Ankrd35	Rarres2
Cntln	Mcm4	Rasa3
Cntn1	H2-Ab1	Rasa4
Cntn4	Gadd45a	Rasal3
Cntn6	Msc	Rasef
Cntnap2	Ctns	Rasgef1a
Coa3	Pdk2	Rasgrf2
Coa4	Maob	Rasgrp1
Coasy	Cdkl2	Rasgrp3
Cobl	Rnf186	Rasgrp4
Cobll1	Ryr2	Rassf10
Cog1	Slc25a48	Rassf2
Cog3	5730409E04Rik	Rassf4
Cog6	Samhd1	Rassf5
Cog7	Satb1	Rbfox3
Cog8	BC023483	Rbm24
Col11a1	Pck2	Rbm47
Col12a1	P2ry6	Rbms1
Col14a1	Plet1	Rbp1
Col16a1	Mrap2	Rcn1
Col17a1	Mamld1	Rcsd1
Col1a1	Serp1	Rdh10
Col1a2	Cdca8	Rel
Col24a1	Pnpla3	Relb
Col25a1	Ddit4l	Relt
Col26a1	AK155877	Ren2
Col28a1	Klf9	Renbp
Col3a1	Adam17	Reps1
Col4a5	DQ716436	Reps2
Col4a6	Nusap1	Retn
Col5a1	Ipcef1	Retnla
Col5a2	AK154184	Retsat
Col5a3	Srgap1	Rftn1
Col6a1	Hfe	Rgl1
Col6a2	Dpep1	Rgs1
Col6a4	Ptch2	Rgs10
Col6a5	Plxnb2	Rgs12
Col6a6	Col26a1	Rgs14
Col8a1	Clspn	Rgs16
Col8a2	1300002K09Rik	Rgs18
Col9a2	Gm15987	Rgs19
Col9a3	Itgb8	Rgs9
Colec11	Pard6g	Rhbdf2
Colec12	Hmgb2	Rhbdl3
Colgalt2	Stard10	Rhobtb3
Colq	Gpr39	Rin1
Commd5	9530002B09Rik	Rin2
Commd8	Pink1	Rin3
Commd9	Unc5b	Rinl
Comt	Tubb3	Ripk4
Copa	Manf	Rmdn3
Copb1	Has2	Rnase6
Copb2	Ttc9	Rnasel
Cope	Gcdh	Rnf103
Copg1	Mst1r	Rnf144a
Coprs	Rtn4rl2	Rnf150
Cops3	Apobec3	Rnf186
Cops4	Pak3	Rnf19b
Cops5	Bmp5	Rnf213
Cops6	Runx3	Rnpep
Cops7a	Klhl23	Rph3al
Copz1	Alg11	Rrad
Copz2	Stat3	Rragd
Coq10a	Themis	Rsad2
Coq2	AA467197	Rsph9
Coq4	H2-Aa	Rspo1
Coq9	Nt5e	Rspo2
Coro1a	Magt1	Rtn4rl2
Coro2a	Thap2	Rtp4
Coro6	Ptk7	Runx1
Cotl1	Tulp4	Runx3
Cox14	Pram1	Rxfp1
Cox15	Cdk1	S100a10
Cox17	Lrrn1	S100a11
Cox18	Ptger2	S100a8
Cox2	Tagln	S100a9
Cox4i1	Sprr2a2	S1pr2
Cox5a	Snhg11	S1pr3
Cox6a1	Kit	S1pr4
Cox6b2	Tmem214	Saa3
Cox7a2	Col5a3	Sall1
Cox7b	Tmem66	Samd9l
Cox8a	Gsta4	Samhd1
Cox8b	Efnb2	Samsn1
Cp	Msln	Sars
Cpa3	Ssr4	Sash1
Cpe	Osr1	Sash3
Cpeb1	Zbtb10	Satb1
Cpeb3	C4b	Sbp
Cped1	Cntn1	Sc5d
Cplx1	Ryr3	Scamp1
Cplx2	Tox3	Scamp5
Cpm	Alox5	Scara3
Cpn1	Slc31a2	Scara5
Cpne1	AA986860	Scarf1
Cpne2	Tnip3	Scd1
Cpne7	Mars	Scel
Cpox	Mmd	Scfd1
Cpq	Bmpr1b	Scin
Cpt1b	Pi4k2b	Scn1b
Cpt1c	Entpd1	Scn7a
Cpxm1	Ptpru	Sdc1
Cpz	Gramd1c	Sdc4
Cr1l	Bckdha	Sdf2l1
Crabp1	Ces1f	Sec11c
Crabp2	Abca9	Sec23b
Crb3	Ercc6l	Sec24d
Creb3	Tspo	Sec61a1
Creb3l1	Mylpf	Sec62
Creb5	Gid4	Sec63
Crebbp	1100001G20Rik	Sectm1b
Crebrf	Nxpe5	Sele
Creg1	Gars	Sell
Creld2	Fam64a	Selp
Crim1	Rgs1	Selplg
Crip1	Bdkrb1	Sema3f
Crip2	Renbp	Sema4d
Cript	Sema3c	Sema6b
Crisp1	Ppp3cc	Sema6d
Crispld1	Lpcat1	Sema7a
Crispld2	Best1	Sepn1
Crlf1	Lck	Sepp1
Crlf3	DQ710893	Serp1
Crls1	Fcer2a	Serpina3c
Crmp1	Gpr153	Serpina3g
Crnn	Cdca3	Serpina3i
Crtap	Ccl3	Serpina3m
Crtc3	6430548M08Rik	Serpina3n
Cry1	Rhbdl3	Serpinb11
Cryba4	Birc3	Serpinb6b
Crybg3	Sec62	Serpinb9
Cryz	Grk5	Serpine1
Csf1	Twf2	Serpinf1
Csf1r	Rgs12	Serping1
Csf2ra	Trim12c	Setdb2
Csf2rb	Perp	Sfn
Csf2rb2	Sval2	Sfrp1
Csf3	Hspa12a	Sfrp4
Csf3r	Scin	Sfrp5
Csgalnact1	Mcm7	Sftpd
Csmd1	Stat4	Sfxn3
Csnk1e	Mapkapk3	Sgk1
Csnk1g2	BC017158	Sgms2
Csnk2b	Asf1b	Sgpl1
Cspg5	Slc33a1	Sgpp1
Csrp1	C1qtnf7	Sh2b2
Csrp2	Prrc1	Sh2d2a
Cst11	Ifitm6	Sh2d3c
Cst3	Retn	Sh2d4a
Cst7	Uroc1	Sh3bgr
Cstf3	H2-Eb1	Sh3bp1
Ctage5	Csrp1	Sh3bp2
Ctbp1	Kif18b	Sh3bp4
Ctdnep1	1110032F04Rik	Sh3gl2
Ctdsp2	Prdx5	Sh3pxd2a
Ctf1	Tex9	Sh3pxd2b
Ctgf	Fignl1	Shc2
Cth	Gm5431	Shf
Cthrc1	C6	Shh
Ctla2b	Cxcl15	Shisa2
Ctnnd1	Cd209f	Shisa4
Ctnnd2	Ptpre	Shisa5
Ctns	Jph2	Shmt2
Ctsc	Gpr162	Shroom1
Ctse	Ddx60	Siah2
Ctsh	Mmp17	Siglec1
Ctsk	Skap2	Siglec5
Ctso	Cdk18	Siglece
Ctss	Armcx4	Siglecg
Ctsw	Obsl1	Sik1
Ctsz	Atf6	Sipa1
Cttnbp2	Gabra2	Sipa1l2
Cttnbp2nl	Fam19a5	Six1
Cuta	Popdc2	Skap1
Cutal	Antxr1	Skap2
Cutc	Cog6	Skint3
Cux1	Sox21	Sla
Cux2	Hlf	Slamf6
Cuzd1	Adcy6	Slamf7
Cwc15	Smo	Slamf8
Cwh43	Upk3a	Slc11a1
Cx3cr1	A630007B06Rik	Slc12a7
Cxadr	Pycr2	Slc13a2
Cxcl1	Sorcs2	Slc13a3
Cxcl10	Hic1	Slc15a3
Cxcl12	Cxcl16	Slc16a12
Cxcl13	Glis3	Slc16a7
Cxcl14	Fcgrt	Slc1a1
Cxcl15	Gclc	Slc22a3
Cxcl2	Lmcd1	Slc25a12
Cxcl9	Tbc1d15	Slc25a24
Cxcr3	Map3k1	Slc25a29
Cxcr5	Dab2	Slc25a30
Cxcr6	Tnfrsf19	Slc25a39
Cxx1c	1700066B19Rik	Slc25a48
Cxxc1	Spsb1	Slc26a3
Cyb561	Tfg	Slc28a2
Cyb561d1	Sgk1	Slc2a10
Cyb561d2	Larp6	Slc2a6
Cyb5b	Tab3	Slc30a4
Cyba	Erp44	Slc30a7
Cybb	Ubxn2a	Slc31a2
Cybrd1	Fzd3	Slc33a1
Cyc1	Krt80	Slc34a2
Cycs	AK137696	Slc35f2
Cyfip2	Car12	Slc35g1
Cygb	Tbxas1	Slc37a2
Cyp1a1	Gstm2	Slc39a4
Cyp1b1	Tnfrsf14	Slc3a2
Cyp20a1	Gnai1	Slc41a2
Cyp21a1	Pcsk5	Slc43a2
Cyp26b1	Adcy2	Slc43a3
Cyp27a1	Cxcl3	Slc44a3
Cyp2d22	Fam124a	Slc44a4
Cyp2e1	Etnk1	Slc46a3
Cyp2f2	Slc10a2	Slc4a4
Cyp2j9	Sprr2f	Slc4a8
Cyp2s1	Trafd1	Slc5a7
Cyp3a57	Fam20c	Slc5a8
Cyp4a12a	Apoc2	Slc5a9
Cyp4a12b	Begain	Slc6a8
Cyp4b1	Kcp	Slc7a1
Cyp4f15	S1pr2	Slc7a11
Cyp4f16	Prdx4	Slc7a2
Cyp4f18	Zap70	Slc7a4
Cyp4v3	Apol7a	Slc7a5
Cyp51	Stmn2	Slc7a8
Cyp7b1	Man2a1	Slc8b1
Cyr61	Rinl	Slc9a2
Cys1	Gvin1	Slc9a4
Cysltr1	Lrp8	Slco1a4
Cysltr2	Scarf1	Slco1a5
Cystm1	Olfml2a	Slco2b1
Cyth1	Pgm1	Slco3a1
Cyth2	Myo5b	Slco4c1
Cyth4	Gadd45g	Slco5a1
Cytip	Gnat2	Slfn1
Cytl1	Podxl	Slfn10-ps
Cyyr1	D930020B18Rik	Slfn2
D10Bwg1379e	Cfi	Slfn4
D10Jhu81e	Mpo	Slfn5
D16Ertd472e	Adcy9	Slfn8
D17H6S56E-5	Nudt4	Slit3
D17Wsu104e	Tead2	Slitrk6
D17Wsu92e	Fuca2	Slpi
D2Wsu81e	Mum1l1	Smad9
D330045A20Rik	Ticrr	Smim14
D430019H16Rik	Angptl2	Smo
D630032N06Rik	Rgs14	Smpx
D630039A03Rik	Ptprn	Sncg
D730001G18Rik	Knstrn	Sned1
D730048I06Rik	Ada	Snhg11
D830026I12Rik	Tgm1	Snph
D8Ertd738e	Myh14	Snx20
D930015E06Rik	Lamb3	Soat1
D930048N14Rik	Cldn8	Soat2
DQ072386	Mfsd6	Socs2
DQ072388	Klrb1b	Socs3
DQ267101	Shh	Sod3
DQ553968	Cfp	Sorcs2
DQ710893	Exph5	Sord
DQ716436	B3glct	Sort1
Daam2	Procr	Sostdc1
Dab2	Pilrb1	Sox4
Dach1	Uhrf1bp1l	Sox7
Dact1	Tmem51	Sp100
Dad1	Icosl	Sp110
Daglb	Trim59	Sp140
Dak	Srp54a	Spag5
Dalrd3	Gm4759	Spcs3
Dand5	Appl2	Spdef
Dap	Kcnj15	Specc1
Dapk1	Sbp	Spi1
Dapk2	Pla2g4a	Spib
Dapk3	Plxna1	Spic
Dapl1	Tspyl3	Spink11
Darc	Gchfr	Spink3
Dbn1	Zfp874a	Spinkl
Dbp	Brca1	Spn
Dbt	Rab11fip4	Spns2
Dcaf10	Hexa	Spns3
Dcaf11	Trem3	Spock1
Dcaf12l1	Bche	Spon1
Dcaf4	Fam3b	Spp1
Dcdc2a	Col16a1	Sprr1a
Dchs1	Athl1	Sprr2a1
Dclk1	Alms1	Sprr2a2
Dclk2	1600014C10Rik	Sprr2f
Dcn	Baiap2l1	Sprr2g
Dctd	Cd96	Spsb1
Dctn3	Arnt2	Sptb
Dcun1d5	Ccnb1	Srcin1
Dda1	Atp2a1	Srd5a1
Ddah1	Irf8	Srgap1
Ddah2	Myocd	Srgap3
Ddb1	Rgs18	Srgn
Ddhd2	Slamf6	Srm
Ddit4	Clic1	Srp54a
Ddit4l	Nrm	Srp54b
Ddo	Oxct1	Srp68
Ddost	Zfhx3	Srprb
Ddr2	Acta2	Srpx
Ddrgk1	Foxl2os	Ssr4
Ddt	Tspan8	St3gal1
Ddx11	Parp12	St3gal4
Ddx20	Park2	St6gal1
Ddx21	Pla2g12a	St6galnac2
Ddx27	Pstpip2	St6galnac4
Ddx31	Clec5a	St8sia4
Ddx39	Foxf1	St8sia6
Ddx3x	Chid1	Stab1
Ddx41	Tnfaip6	Stard10
Ddx49	4932442L08Rik	Stat1
Ddx50	Rab3il1	Stat3
Ddx54	Chp2	Stat4
Ddx56	Mapk6	Steap3
Ddx58	Syt3	Steap4
Ddx60	Scd1	Stk10
Deaf1	Pgbd5	Stmn2
Deb1	Bai1	Stom
Def6	Agap2	Stra6
Defb1	Zfp930	Stt3b
Defb14	Prtg	Stx11
Defb4	Slfn5	Stxbp6
Defb43	Skap1	Styk1
Defb50	Ptpro	Suco
Defb6	Cdca5	Sulf1
Degs1	Ppbp	Sulf2
Degs2	Lmf1	Suox
Dennd1c	Klrk1	Sva
Dennd2a	Sfrp5	Svep1
Dennd2c	Pcmtd1	Svip
Dennd3	Ptprn2	Swt1
Dennd4a	Man2b1	Syk
Dennd4b	Synpo	Syne3
Dennd4c	Hgf	Synpo
Dennd5a	Nt5c2	Sypl
Denr	Bhlha15	Syt13
Depdc5	Tfpi2	Syt15
Dera	Pcolce2	Syt3
Derl1	Mxi1	Syt4
Derl2	Specc1	Syt7
Derl3	Rab27a	Syt8
Dexi	Insrr	Tab3
Dfna5	Atp2b4	Tacr1
Dgat1	4931414P19Rik	Tacstd2
Dgat2	B930018H19Rik	Tap1
Dgat2l6	Nfe2l2	Tap2
Dgcr6	Crebl2	Tapbp
Dgkb	Atp8b4	Tbc1d1
Dgkd	Gpr137b	Tbc1d15
Dgke	Vimp	Tbc1d30
Dgkg	Cped1	Tbx18
Dgkh	Pou2f2	Tbx21
Dgki	Mtmr10	Tbx3
Dhcr24	Jade1	Tbx3os2
Dhdds	Naip6	Tbxas1
Dhh	Aim2	Tc2n
Dhodh	Elovl6	Tcf21
Dhrs1	Ufm1	Tchh
Dhrs11	Hap1	Tcirg1
Dhrs13	Hsh2d	Tead2
Dhrs3	I830077J02Rik	Tec
Dhrs4	Rnase6	Tex15
Dhrs7	Lancl3	Tex2
Dhrs7b	Zfp36l1	Tex9
Dhrs9	Ptpn1	Tfap2b
Dhtkd1	Atp10a	Tfg
Dhx16	D430019H16Rik	Tfpi2
Dhx29	Gm15663	Tgfb1
Dhx32	Ankrd44	Tgfbi
Dhx37	Prrg1	Tgfbr2
Dhx40	Lyplal1	Tgm1
Dhx58	Rph3al	Tgm2
Dio2	Abi3bp	Tgm5
Dio3	Ckb	Tgtp1
Dio3os	Syde2	Tgtp2
Dip2a	Cd7	Thap2
Disp1	AK035573	Thbd
Disp2	Galnt5	Thbs1
Dixdc1	Syne3	Thbs2
Dkk2	Arl4d	Thbs3
Dkk3	Hr	Thbs4
Dkkl1	Fbxo5	Themis2
Dlc1	D630039A03Rik	Thy1
Dlg4	Pid1	Tifa
Dlgap1	Grb14	Timp1
Dlk1	Zbtb16	Tlr1
Dll1	Sod3	Tlr12
Dll4	Zfp185	Tlr13
Dlx5	Swt1	Tlr2
Dmc1	Slc46a3	Tlr7
Dmkn	Il1f9	Tlr8
Dmtn	Bub1	Tlr9
Dna2	2310007B03Rik	Tm4sf1
Dnah1	Gprc5c	Tmc5
Dnah7b	Vash1	Tmed3
Dnaja2	Aicda	Tmem106a
Dnaja3	Pbk	Tmem108
Dnaja4	Abi2	Tmem119
Dnajb11	Trim21	Tmem132a
Dnajb12	Cyp4v3	Tmem159
Dnajb14	Rab3gap1	Tmem170
Dnajb2	Nfkbid	Tmem173
Dnajb9	Sema6d	Tmem184a
Dnajc1	Ccdc6	Tmem194b
Dnajc10	Sc5d	Tmem214
Dnajc12	B3gnt5	Tmem248
Dnajc21	Ckap2l	Tmem39a
Dnajc24	2610203C20Rik	Tmem66
Dnajc25	Tspan2	Tmem86a
Dnajc27	Cdh13	Tmprss13
Dnajc3	Tmprss11bnl	Tmprss4
Dnajc30	Rab31	Tmtc2
Dnajc6	Syt4	Tnc
Dnajc9	Fam115e	Tnf
Dnase1l3	Sec23b	Tnfaip2
Dnase2a	Hspa2	Tnfaip3
Dnase2b	C2cd2l	Tnfaip6
Dnlz	Gypc	Tnfaip8
Dnm1	Ergic2	Tnfrsf11b
Dnm3os	Ccno	Tnfrsf14
Dnmt3l	Eml1	Tnfrsf19
Dnpep	Slc3a2	Tnfrsf1b
Doc2b	Sema7a	Tnfrsf23
Dock10	Tnc	Tnfrsf26
Dock11	Adam28	Tnfrsf9
Dock2	Mmrn2	Tnfsf10
Dock3	Pccb	Tnfsf13b
Dock4	Reps1	Tnfsf14
Dock5	Il17a	Tnfsf9
Dock6	Parpbp	Tnip1
Dock7	Nuggc	Tnip3
Dock8	Alkbh5	Tnni2
Dock9	Ankle1	Tom1l1
Dohh	Ptx3	Tox3
Dok1	Slc12a7	Tpd52l1
Dok2	Dhx40	Tpm2
Dok3	Ect2l	Trabd
Doxl2	Rnpep	Trafd1
[truncated: 5,342 more rows]
