# Supplementary material for: Multiple tissue-specific epigenetic alterations regulate persistent gene expression changes following developmental DES exposure in mouse reproductive tissues
Source: Epigenetics. 2022 Nov 3;18(1):2139986. doi: 10.1080/15592294.2022.2139986 (PMC9980695; doi:10.1080/15592294.2022.2139986)
Supplement: Supplemental Material [file KEPI_A_2139986_SM9214.zip › Supplementary/SM table S2.xlsx]

## Sheet: 6881 DEGs
	gene	FPKM-Week5-veh	FPKM-Week10-veh	log2(Week10-veh/Week5-veh)	p_value	q_value
1	Cnpy1	0.0396508	8.1218	5.87956	0.0002	0.000479101
2	Sval2	0.461233	16.1113	4.85226	5e-05	0.00012894
3	SH3d19	21.9162	263.981	3.58434	5e-05	0.00012894
4	R3hdm2	26.0877	266.298	3.34662	0.0043	0.00825156
5	AK012899	0.227886	2.83002	3.15964	5e-05	0.00012894
6	AK145129	0.555142	5.46455	3.08639	5e-05	0.00012894
7	D10Bwg1379e	1.68925	14.7709	3.05507	5e-05	0.00012894
8	Fam46d	1.47873	12.1297	2.95355	5e-05	0.00012894
9	Ren2	58.6518	447.209	2.92857	5e-05	0.00012894
10	Mrgpra6	0.0598682	1.11229	2.92278	0.00245	0.00491558
11	Nlrc4	0.706654	5.99245	2.917	5e-05	0.00012894
12	Ptprq	0.0657255	1.10043	2.85668	5e-05	0.00012894
13	Rnf213	0.635436	4.99748	2.79311	5e-05	0.00012894
14	Rarres1	0.607909	4.60079	2.73127	5e-05	0.00012894
15	Lmbrd2	1.77121	11.9753	2.69002	5e-05	0.00012894
16	Zfhx4	0.225468	1.97937	2.67556	5e-05	0.00012894
17	Gm4759	0.900819	6.17676	2.64884	5e-05	0.00012894
18	Gm6548	15.3046	93.4809	2.60285	5e-05	0.00012894
19	Zbed6	2.87601	17.9008	2.59661	5e-05	0.00012894
20	Mcoln3	0.145582	1.30304	2.51428	5e-05	0.00012894
21	Dlgap1	1.05219	6.43482	2.50377	5e-05	0.00012894
22	Lrch4	2.44705	14.142	2.48325	0.01515	0.0261371
23	Pdpr	3.43103	19.586	2.47901	5e-05	0.00012894
24	Cbl	1.13794	6.77458	2.47333	5e-05	0.00012894
25	Nbeal1	0.777516	4.70916	2.45429	5e-05	0.00012894
26	Lnpep	1.60737	9.24289	2.45209	5e-05	0.00012894
27	AK005187	0.771531	4.66249	2.45009	0.00015	0.000365827
28	Usp9x	6.06299	33.2586	2.43636	5e-05	0.00012894
29	AK046128	0.468398	2.96483	2.43083	0.00045	0.00102357
30	Yod1	0.839893	4.96479	2.42993	5e-05	0.00012894
31	Gm2115	2.06527	11.5076	2.42245	5e-05	0.00012894
32	Ppp4r2	2.64202	14.3597	2.39873	5e-05	0.00012894
33	DQ560772	2.0418	11.1872	2.39779	5e-05	0.00012894
34	Cpeb4	3.41267	18.3715	2.39466	5e-05	0.00012894
35	Trp53inp1	6.2417	32.9287	2.38078	5e-05	0.00012894
36	Klf12	1.54651	8.47467	2.38067	5e-05	0.00012894
37	Slc25a36	6.19643	32.6669	2.37963	5e-05	0.00012894
38	Slco4c1	9.02357	46.9598	2.36682	5e-05	0.00012894
39	AK220016	96.0202	492.77	2.3583	5e-05	0.00012894
40	Arhgap5	5.66294	29.2214	2.34708	5e-05	0.00012894
41	Trip11	3.16672	16.4963	2.34495	5e-05	0.00012894
42	Popdc3	0.60475	3.4791	2.34441	5e-05	0.00012894
43	Gpr82	0.277573	1.8158	2.34312	0.0156	0.0268489
44	A630007B06Rik	5.76346	29.4495	2.33331	5e-05	0.00012894
45	Fnip1	2.58151	13.336	2.32499	5e-05	0.00012894
46	AK140725	2.92041	14.7878	2.30131	0.001	0.00214702
47	TCR-alpha chain	0.299908	1.86085	2.29374	5e-05	0.00012894
48	AK142198	0.626045	3.43556	2.28381	5e-05	0.00012894
49	Hook1	5.21772	25.7838	2.28317	5e-05	0.00012894
50	Xpo4	1.19205	6.18024	2.28116	5e-05	0.00012894
51	Arl5b	5.89002	28.7488	2.26788	5e-05	0.00012894
52	Nr1d2	10.0529	48.6338	2.26303	5e-05	0.00012894
53	Xrn1	1.34048	6.66741	2.23205	5e-05	0.00012894
54	AK045970	0.804176	4.13723	2.22845	5e-05	0.00012894
55	Lancl3	0.689468	3.57573	2.21908	5e-05	0.00012894
56	Garem	3.875	18.1869	2.20178	5e-05	0.00012894
57	Klhl24	4.13356	19.3263	2.19807	5e-05	0.00012894
58	Mob1b	3.91135	18.2973	2.19733	5e-05	0.00012894
59	AK041647	0.166904	1.1235	2.19662	0.00595	0.0111255
60	Dhtkd1	1.49272	7.19337	2.19509	5e-05	0.00012894
61	Ptar1	0.83896	4.17577	2.18705	5e-05	0.00012894
62	Nrip1	3.3817	15.6018	2.17307	5e-05	0.00012894
63	Diap2	1.81942	8.49861	2.16343	5e-05	0.00012894
64	Sorl1	5.59118	25.3352	2.16003	5e-05	0.00012894
65	Crebrf	3.18883	14.5784	2.15805	5e-05	0.00012894
66	Stxbp3b	2.19472	10.1196	2.15495	5e-05	0.00012894
67	Arhgef38	0.986992	4.69876	2.14232	5e-05	0.00012894
68	Ar	2.95299	13.2973	2.13365	5e-05	0.00012894
69	Mef2a	5.22825	23.2581	2.13219	5e-05	0.00012894
70	Trim56	1.37392	6.35802	2.13143	5e-05	0.00012894
71	Naip2	0.692853	3.35941	2.1254	5e-05	0.00012894
72	Ern1	17.8556	78.0349	2.12153	5e-05	0.00012894
73	BC019819	38.959	168.568	2.11046	5e-05	0.00012894
74	Cpeb2	2.94256	13.014	2.10775	5e-05	0.00012894
75	Ptpn4	0.472625	2.35121	2.09783	5e-05	0.00012894
76	Cers6	3.38458	14.808	2.09703	5e-05	0.00012894
77	Akap13	4.52752	19.6284	2.09196	5e-05	0.00012894
78	AK078307	0.23998	1.34087	2.08342	5e-05	0.00012894
79	Appbp2	9.79196	41.7955	2.08247	5e-05	0.00012894
80	Kif13b	4.62512	19.8759	2.07984	5e-05	0.00012894
81	Zdhhc23	0.724335	3.38029	2.0779	0.00185	0.00378643
82	Larp4b	7.55429	32.1805	2.07632	5e-05	0.00012894
83	Lcor	0.805306	3.70423	2.07113	5e-05	0.00012894
84	Glis3	6.73405	28.5915	2.06981	5e-05	0.00012894
85	Ero1lb	27.5851	116.073	2.06909	5e-05	0.00012894
86	Nr2c2	2.01776	8.75932	2.06466	5e-05	0.00012894
87	N4bp2	1.11835	4.98404	2.06105	5e-05	0.00012894
88	Dusp4	3.49313	14.8753	2.05927	5e-05	0.00012894
89	Egf	16.3489	68.2769	2.05552	5e-05	0.00012894
90	Uhmk1	1.70741	7.40849	2.0546	5e-05	0.00012894
91	Irs2	0.471821	2.26518	2.04831	5e-05	0.00012894
92	C7	2.54965	10.8504	2.04711	5e-05	0.00012894
93	Mdm4	5.8332	24.3938	2.04553	5e-05	0.00012894
94	Klhl11	1.43056	6.19682	2.04056	5e-05	0.00012894
95	Ankrd1	0.460136	2.20378	2.04015	5e-05	0.00012894
96	Tbck	1.11373	4.88966	2.03949	5e-05	0.00012894
97	Abhd2	19.2033	79.0886	2.03645	5e-05	0.00012894
98	Srcap	1.22592	5.3296	2.03385	5e-05	0.00012894
99	Shroom4	0.521205	2.44207	2.03286	5e-05	0.00012894
100	Slc35a3	4.65263	19.3267	2.03124	5e-05	0.00012894
101	AK155141	24.8061	101.659	2.03059	5e-05	0.00012894
102	Erbb3	7.6392	31.3958	2.0249	5e-05	0.00012894
103	Uprt	0.96743	4.24037	2.02368	5e-05	0.00012894
104	Atrx	6.2956	25.6537	2.00963	5e-05	0.00012894
105	Dpy19l4	2.49367	10.3386	2.00886	5e-05	0.00012894
106	Clstn2	1.32403	5.62245	2.00665	5e-05	0.00012894
107	Esr1	1.98169	8.25764	2.00534	5e-05	0.00012894
108	Mamld1	1.90788	7.93381	2.00041	5e-05	0.00012894
109	C1galt1	4.88925	19.8025	1.99605	5e-05	0.00012894
110	Aak1	2.44276	10.0394	1.99551	5e-05	0.00012894
111	BC005561	1.16321	4.93421	1.99467	5e-05	0.00012894
112	Rab11fip4	2.36812	9.71038	1.9909	5e-05	0.00012894
113	Hectd1	15.585	61.9902	1.98498	5e-05	0.00012894
114	Foxn3	2.90934	11.7332	1.97532	5e-05	0.00012894
115	Reps2	5.65193	22.499	1.97414	5e-05	0.00012894
116	Pcmtd1	10.5	41.315	1.96609	5e-05	0.00012894
117	Osbpl8	1.72208	7.01889	1.96607	5e-05	0.00012894
118	Mgat4a	17.6463	69.1275	1.96383	5e-05	0.00012894
119	Dmxl1	1.74114	7.04438	1.95621	5e-05	0.00012894
120	Adcy9	1.79349	7.24203	1.95513	5e-05	0.00012894
121	Fam115e	133.484	517.816	1.95497	5e-05	0.00012894
122	Erbb2ip	10.4026	40.5352	1.95198	5e-05	0.00012894
123	Strn	1.72656	6.9518	1.94886	5e-05	0.00012894
124	Lysmd3	5.63736	22.0486	1.94876	5e-05	0.00012894
125	Cep85l	0.665543	2.85358	1.94791	5e-05	0.00012894
126	Tnpo1	3.8765	15.2055	1.94448	5e-05	0.00012894
127	Dennd4c	2.5638	10.1231	1.94028	5e-05	0.00012894
128	Phip	3.81321	14.91	1.9395	5e-05	0.00012894
129	Angptl7	3.88607	15.1546	1.93621	5e-05	0.00012894
130	Cobll1	8.9963	34.6842	1.93508	5e-05	0.00012894
131	Slc1a1	2.32264	9.13409	1.93039	5e-05	0.00012894
132	Abca5	8.56393	32.9034	1.92952	5e-05	0.00012894
133	Cyld	3.79019	14.7079	1.92845	5e-05	0.00012894
134	Prlr	15.3633	58.6842	1.92658	5e-05	0.00012894
135	Pds5a	6.92196	26.584	1.92603	5e-05	0.00012894
136	Stag2	12.2411	46.6763	1.92231	5e-05	0.00012894
137	Nr4a3	7.29714	27.9065	1.92072	5e-05	0.00012894
138	Ago2	1.42745	5.6807	1.92012	5e-05	0.00012894
139	Gm16325	0.547028	2.34736	1.91933	5e-05	0.00012894
140	AK153645	1.67532	6.61439	1.91918	5e-05	0.00012894
141	Tmtc3	2.35798	9.14535	1.91125	5e-05	0.00012894
142	Impad1	5.11755	19.5137	1.91042	5e-05	0.00012894
143	Fam126b	1.3598	5.38311	1.90922	5e-05	0.00012894
144	Heca	5.30185	20.1637	1.90737	5e-05	0.00012894
145	Jade1	5.01559	19.0582	1.90499	5e-05	0.00012894
146	Slfn9	1.16549	4.63202	1.90276	5e-05	0.00012894
147	Nr3c2	0.825043	3.35043	1.89918	5e-05	0.00012894
148	Ddx3y	7.28555	27.4297	1.89821	5e-05	0.00012894
149	Bmpr2	3.96648	15.0157	1.8942	5e-05	0.00012894
150	Pdp1	19.4414	72.5098	1.89363	5e-05	0.00012894
151	Klhl28	1.3162	5.15467	1.89158	5e-05	0.00012894
152	Dmxl2	1.53795	5.97038	1.8899	5e-05	0.00012894
153	Gan	0.427199	1.85124	1.88797	5e-05	0.00012894
154	Arid4a	4.00672	15.0922	1.88727	5e-05	0.00012894
155	AK049600	3.07277	11.6338	1.88686	0.0024	0.00482078
156	Fktn	4.15423	15.6206	1.88569	5e-05	0.00012894
157	Slc26a2	0.61573	2.54423	1.88536	5e-05	0.00012894
158	March7	10.2576	38.0594	1.88135	5e-05	0.00012894
159	Vps13a	3.3754	12.6849	1.87919	5e-05	0.00012894
160	Ccdc15	0.203137	1.01377	1.87741	5e-05	0.00012894
161	Zfp369	0.756851	3.04477	1.87584	5e-05	0.00012894
162	Mid1	1.34146	5.18609	1.87467	5e-05	0.00012894
163	Uts2b	0.221185	1.07755	1.87431	0.00015	0.000365827
164	Smarca1	1.07566	4.21022	1.87429	5e-05	0.00012894
165	Lcorl	2.24103	8.48006	1.87384	5e-05	0.00012894
166	Kif5b	18.5371	68.1952	1.87361	5e-05	0.00012894
167	Uba6	1.32401	5.11377	1.87237	5e-05	0.00012894
168	Fmo3	0.239157	1.13885	1.86898	5e-05	0.00012894
169	Wac	12.5813	46.1242	1.86595	5e-05	0.00012894
170	Olfm4	1.12401	4.35361	1.86336	5e-05	0.00012894
171	Gatad2b	3.04656	11.3288	1.86083	5e-05	0.00012894
172	Srpr	81.45	296.004	1.86035	5e-05	0.00012894
173	Glb1l3	33.5331	121.954	1.85957	5e-05	0.00012894
174	Zkscan7	2.62752	9.78999	1.85838	5e-05	0.00012894
175	Slc13a2os	0.274326	1.25686	1.8579	0.001	0.00214702
176	Sel1l	21.3888	77.7553	1.85721	5e-05	0.00012894
177	Dock4	0.933183	3.63567	1.85427	5e-05	0.00012894
178	Alkbh8	1.77341	6.66861	1.85319	5e-05	0.00012894
179	Fam83b	1.1951	4.57799	1.85283	5e-05	0.00012894
180	Pik3cg	1.08265	4.17066	1.85244	5e-05	0.00012894
181	Lypd6	2.28618	8.50695	1.8508	5e-05	0.00012894
182	Foxo3	4.35361	15.9109	1.84601	5e-05	0.00012894
183	Pou2f1	1.20065	4.57337	1.84523	5e-05	0.00012894
184	Tmem245	0.723245	2.85175	1.84218	5e-05	0.00012894
185	Rasef	10.6358	38.3871	1.84195	5e-05	0.00012894
186	Fam199x	1.5495	5.77306	1.83208	5e-05	0.00012894
187	Fgd4	1.59748	5.94131	1.83147	5e-05	0.00012894
188	Rsbn1l	3.05758	11.137	1.83137	5e-05	0.00012894
189	Eea1	3.28444	11.9392	1.83075	5e-05	0.00012894
190	Uty	3.91074	14.1664	1.83068	5e-05	0.00012894
191	Nos1ap	0.454832	1.8729	1.83019	5e-05	0.00012894
192	Tmem71	2.26441	8.30616	1.82997	5e-05	0.00012894
193	Rps6ka3	4.51673	16.3116	1.82977	5e-05	0.00012894
194	Rab7	29.7226	105.838	1.82874	5e-05	0.00012894
195	Mast4	2.42414	8.86266	1.82814	5e-05	0.00012894
196	Cpeb3	1.21097	4.55187	1.82718	5e-05	0.00012894
197	Asah2	3.72224	13.4578	1.82663	5e-05	0.00012894
198	Vps13b	2.62259	9.55692	1.82658	5e-05	0.00012894
199	Slc9a7	4.07845	14.7142	1.82594	5e-05	0.00012894
200	Dsp	8.69178	31.0654	1.82572	5e-05	0.00012894
201	Zbtb38	1.5371	5.6988	1.82461	5e-05	0.00012894
202	AK052594	5.00013	17.9233	1.82126	5e-05	0.00012894
203	AK169954	1.37967	5.12616	1.82048	5e-05	0.00012894
204	Ddi2	6.34218	22.6163	1.81811	5e-05	0.00012894
205	Fut9	1.98552	7.23143	1.81369	5e-05	0.00012894
206	Chrm2	0.372978	1.56052	1.81179	5e-05	0.00012894
207	Utrn	5.73435	20.3562	1.80989	5e-05	0.00012894
208	Rest	1.76028	6.42068	1.8095	5e-05	0.00012894
209	Pggt1b	3.38496	12.1044	1.80819	5e-05	0.00012894
210	Rb1cc1	5.22107	18.5238	1.80736	5e-05	0.00012894
211	Vcpip1	3.9629	14.0865	1.80394	5e-05	0.00012894
212	Ubr4	7.61734	26.7976	1.8013	5e-05	0.00012894
213	Chm	2.20806	7.93834	1.80022	5e-05	0.00012894
214	AK140178	0.662056	2.55376	1.80007	0.00025	0.000590004
215	Ipo7	19.7444	68.9501	1.79891	5e-05	0.00012894
216	Braf	4.35887	15.413	1.79873	5e-05	0.00012894
217	Ubxn2a	7.79253	27.3534	1.79843	5e-05	0.00012894
218	Abcc4	1.85676	6.70378	1.79787	5e-05	0.00012894
219	Gxylt2	1.11398	4.12021	1.79757	5e-05	0.00012894
220	Fmo2	10.2241	35.7102	1.79435	5e-05	0.00012894
221	Wrn	1.61426	5.84344	1.79371	5e-05	0.00012894
222	Zc3h12c	0.540208	2.11374	1.78987	5e-05	0.00012894
223	8030462N17Rik	2.92805	10.367	1.78939	5e-05	0.00012894
224	D14Abb1e	4.17555	14.6737	1.78885	5e-05	0.00012894
225	Kmt2e	6.71169	23.3727	1.7849	5e-05	0.00012894
226	Glg1	7.58343	26.3652	1.78427	5e-05	0.00012894
227	Larp4	8.91538	30.9154	1.78252	5e-05	0.00012894
228	Cpd	8.77077	30.2861	1.77628	5e-05	0.00012894
229	Gm9833	3.72322	12.9871	1.77529	5e-05	0.00012894
230	Arhgap32	4.34022	15.067	1.77223	5e-05	0.00012894
231	Pof1b	1.86231	6.60076	1.77177	5e-05	0.00012894
232	Atp2b4	10.1032	34.7165	1.77075	5e-05	0.00012894
233	Atp13a3	10.8927	37.3574	1.7687	5e-05	0.00012894
234	Iqgap2	12.0426	41.2332	1.76722	5e-05	0.00012894
235	Fcho2	6.47381	22.266	1.76651	5e-05	0.00012894
236	Slc4a7	1.6633	5.89556	1.76562	5e-05	0.00012894
237	Lrrc58	4.33519	14.9651	1.76414	5e-05	0.00012894
238	Gpam	5.86155	20.1272	1.76254	5e-05	0.00012894
239	Naip6	1.7236	6.07814	1.76038	5e-05	0.00012894
240	Zbtb33	3.9359	13.573	1.76037	5e-05	0.00012894
241	Nceh1	1.46495	5.18601	1.75606	5e-05	0.00012894
242	AK047030	0.362844	1.4631	1.75581	0.00195	0.00397459
243	Kdm7a	1.46138	5.17198	1.75552	5e-05	0.00012894
244	Tbl1x	11.1817	37.9712	1.75472	5e-05	0.00012894
245	mKIAA1673	5.4481	18.5578	1.74971	5e-05	0.00012894
246	AK217854	74.2356	249.644	1.74832	0.0001	0.000250071
247	Alg10b	3.6781	12.5845	1.74733	5e-05	0.00012894
248	Srrm2	38.6046	129.392	1.74229	5e-05	0.00012894
249	Eif4ebp2	40.4576	135.447	1.74075	5e-05	0.00012894
250	Fnip2	2.02657	7.00597	1.7405	5e-05	0.00012894
251	Edem3	21.7619	72.8773	1.73903	5e-05	0.00012894
252	Zfp626	1.03385	3.68317	1.73837	5e-05	0.00012894
253	Aff1	8.18895	27.5402	1.73751	5e-05	0.00012894
254	Arhgef37	0.94212	3.36387	1.73286	5e-05	0.00012894
255	Gm340	0.37508	1.4787	1.73249	5e-05	0.00012894
256	Nebl	0.338382	1.35659	1.73233	5e-05	0.00012894
257	Luzp1	3.22236	10.921	1.72997	5e-05	0.00012894
258	Plcb4	28.382	94.329	1.72918	5e-05	0.00012894
259	Ranbp2	9.57663	31.9646	1.7284	5e-05	0.00012894
260	B3galt5	0.47271	1.79569	1.72685	5e-05	0.00012894
261	Ly75	0.319813	1.28797	1.72516	5e-05	0.00012894
262	Ammecr1	3.13927	10.5812	1.72133	5e-05	0.00012894
263	BC020394	1.88563	6.44638	1.7211	5e-05	0.00012894
264	Cald1	134.477	443.009	1.71923	5e-05	0.00012894
265	Pcyt1b	0.858467	3.0531	1.71797	5e-05	0.00012894
266	AK203706	2.76793	9.32608	1.71665	0.00015	0.000365827
267	Kmt2a	3.30913	11.1039	1.71653	5e-05	0.00012894
268	Spg11	6.94049	23.0071	1.71459	5e-05	0.00012894
269	Mbnl2	18.9509	62.2335	1.71015	5e-05	0.00012894
270	Rragd	3.60185	12.0008	1.70878	5e-05	0.00012894
271	Sec24a	4.48301	14.8403	1.70484	5e-05	0.00012894
272	Ankrd12	3.90649	12.8991	1.698	5e-05	0.00012894
273	Kdm5a	3.32551	10.9974	1.69583	5e-05	0.00012894
274	Igf1r	6.7436	22.0655	1.69549	5e-05	0.00012894
275	Sim1	0.331982	1.29755	1.69386	5e-05	0.00012894
276	Hipk2	1.11787	3.83932	1.69359	5e-05	0.00012894
277	A230046K03Rik	3.86197	12.6913	1.69087	5e-05	0.00012894
278	Pkib	0.295078	1.17496	1.69024	5e-05	0.00012894
279	Wdfy2	6.76615	22.0577	1.69023	5e-05	0.00012894
280	Atp7a	3.29316	10.83	1.68759	5e-05	0.00012894
281	Tbc1d8b	3.76835	12.3462	1.68592	5e-05	0.00012894
282	Gad2	14.9182	48.2121	1.68567	5e-05	0.00012894
283	Zc3h6	0.969944	3.34178	1.68562	5e-05	0.00012894
284	Rictor	2.04585	6.80073	1.6852	5e-05	0.00012894
285	Gas2l3	0.81595	2.84338	1.68413	5e-05	0.00012894
286	Shoc2	9.56212	30.9486	1.68412	5e-05	0.00012894
287	1700020I14Rik	13.8593	44.7232	1.68302	5e-05	0.00012894
288	BC016423	2.97117	9.75885	1.68263	0.00015	0.000365827
289	Gm973	1.23815	4.18562	1.67926	5e-05	0.00012894
290	Ptprc	1.29811	4.37482	1.67835	5e-05	0.00012894
291	Peli3	0.978284	3.35	1.67786	5e-05	0.00012894
292	Lmo7	20.4878	65.7599	1.67761	5e-05	0.00012894
293	Zbtb16	3.11674	10.1728	1.67516	5e-05	0.00012894
294	Map3k2	2.35041	7.7192	1.674	5e-05	0.00012894
295	Akap9	3.88676	12.6215	1.67398	5e-05	0.00012894
296	Mme	10.2661	32.9642	1.6734	5e-05	0.00012894
297	Rock1	6.58997	21.2312	1.67289	5e-05	0.00012894
298	Tmtc2	3.08798	10.0214	1.66669	5e-05	0.00012894
299	Zfp292	3.07621	9.98291	1.66653	5e-05	0.00012894
300	Trim23	3.81942	12.3343	1.66561	5e-05	0.00012894
301	Crim1	2.08605	6.82862	1.66424	5e-05	0.00012894
302	Slc37a2	4.11685	13.2634	1.66405	5e-05	0.00012894
303	Sntb2	1.62418	5.36382	1.664	5e-05	0.00012894
304	C130083M11Rik	0.255546	1.02626	1.66343	0.0022	0.00444566
305	Arid4b	5.05337	16.2202	1.66307	5e-05	0.00012894
306	Iigp1	2.23979	7.30609	1.66233	5e-05	0.00012894
307	AK152437	0.648315	2.26833	1.66215	5e-05	0.00012894
308	Man2a1	28.1596	89.2839	1.66127	5e-05	0.00012894
309	Ncoa2	3.58903	11.5677	1.66121	5e-05	0.00012894
310	Mid2	2.56661	8.32979	1.66049	5e-05	0.00012894
311	Lin7c	17.1085	54.2709	1.65971	5e-05	0.00012894
312	Galnt15	0.912852	3.09811	1.6588	5e-05	0.00012894
313	Tox3	2.5792	8.35732	1.6584	5e-05	0.00012894
314	Ston1	4.59405	14.7036	1.65704	5e-05	0.00012894
315	3110057O12Rik	1.59618	5.23858	1.65417	5e-05	0.00012894
316	Ctdspl2	1.88472	6.14373	1.65347	5e-05	0.00012894
317	Exph5	0.742159	2.5487	1.65312	5e-05	0.00012894
318	Ppig	7.69728	24.4183	1.65282	5e-05	0.00012894
319	Ikzf5	2.73747	8.81838	1.65218	5e-05	0.00012894
320	Ash1l	4.0563	12.9593	1.65171	5e-05	0.00012894
321	Unc5a	1.21748	4.0393	1.65161	5e-05	0.00012894
322	Pdp2	4.80751	15.313	1.65108	5e-05	0.00012894
323	Itgav	3.85858	12.3326	1.65107	5e-05	0.00012894
324	Kcnj15	5.94148	18.867	1.65052	5e-05	0.00012894
325	Atf7	4.21208	13.4307	1.64978	5e-05	0.00012894
326	Sik2	2.67645	8.60669	1.64888	5e-05	0.00012894
327	Rspo2	0.865644	2.92182	1.64585	5e-05	0.00012894
328	Ank3	7.75328	24.4694	1.6455	5e-05	0.00012894
329	Epb4.1l3	2.64078	8.47246	1.64512	5e-05	0.00012894
330	Psd3	0.927084	3.11058	1.64428	5e-05	0.00012894
331	Slc41a2	18.0932	56.7292	1.64323	5e-05	0.00012894
332	Klf3	9.08502	28.5854	1.64296	5e-05	0.00012894
333	Rsbn1	2.24305	7.2158	1.64263	5e-05	0.00012894
334	Pbrm1	12.2517	38.457	1.64228	5e-05	0.00012894
335	AK043046	0.678413	2.32975	1.6422	0.0001	0.000250071
336	Rassf8	3.3995	10.8191	1.64163	5e-05	0.00012894
337	Ccdc82	2.17414	6.99368	1.64121	5e-05	0.00012894
338	Mob1a	17.5294	54.8489	1.64011	5e-05	0.00012894
339	Stard4	3.99434	12.658	1.6397	5e-05	0.00012894
340	Apc	3.71663	11.7846	1.63872	5e-05	0.00012894
341	Aldh6a1	29.3824	91.6334	1.63759	5e-05	0.00012894
342	Brwd3	1.00422	3.33408	1.6369	5e-05	0.00012894
343	Tex15	6.23215	19.5835	1.63622	5e-05	0.00012894
344	Insr	3.8332	12.1112	1.63443	5e-05	0.00012894
345	Ankrd26	1.46502	4.75776	1.63411	5e-05	0.00012894
346	Cnot1	9.54419	29.814	1.63309	5e-05	0.00012894
347	Crebl2	7.32025	22.9081	1.6326	5e-05	0.00012894
348	Ddx60	0.297449	1.131	1.63099	5e-05	0.00012894
349	LOC100503496	2.02862	6.47624	1.62734	0.0047	0.00894514
350	Fmn1	0.786304	2.63302	1.62462	5e-05	0.00012894
351	Far1	13.1771	40.8345	1.62438	5e-05	0.00012894
352	Gjb2	8.53913	26.53	1.62409	5e-05	0.00012894
353	Mpeg1	4.21494	13.1962	1.6236	5e-05	0.00012894
354	Art2a-ps	0.933518	3.07954	1.62125	5e-05	0.00012894
355	Trove2	1.49514	4.80621	1.62093	5e-05	0.00012894
356	Slc12a2	30.2067	93.0803	1.62039	5e-05	0.00012894
357	Rrm2b	2.14252	6.78963	1.61931	5e-05	0.00012894
358	Smg1	3.95668	12.359	1.61882	5e-05	0.00012894
359	Tc2n	6.9683	21.6081	1.6188	5e-05	0.00012894
360	Avl9	4.99927	15.5455	1.61739	5e-05	0.00012894
361	Ryr3	1.96498	6.23459	1.61712	5e-05	0.00012894
362	Nudt12	2.11102	6.67499	1.61551	5e-05	0.00012894
363	Dtna	4.9032	15.2233	1.6148	5e-05	0.00012894
364	Socs4	3.00274	9.40273	1.6148	5e-05	0.00012894
365	AK172267	0.403265	1.4404	1.61391	5e-05	0.00012894
366	Eif3j2	35.9322	110.176	1.61376	5e-05	0.00012894
367	Bbx	3.26983	10.2057	1.61269	5e-05	0.00012894
368	Etv1	0.826901	2.73325	1.61197	5e-05	0.00012894
369	Bmi1	4.49642	13.9426	1.61123	5e-05	0.00012894
370	Npy1r	1.85902	5.88076	1.6102	5e-05	0.00012894
371	Hivep2	1.92976	6.09044	1.60873	5e-05	0.00012894
372	Thoc2	7.22784	22.2352	1.60786	5e-05	0.00012894
373	Eif3a	42.7404	130.334	1.60628	5e-05	0.00012894
374	Pde8a	1.73491	5.4814	1.60492	5e-05	0.00012894
375	Setdb2	2.14005	6.70839	1.60378	5e-05	0.00012894
376	Xpo7	11.5106	35.078	1.59923	5e-05	0.00012894
377	Cast	7.42146	22.6501	1.59679	5e-05	0.00012894
378	Dennd1b	1.60271	5.04719	1.59595	5e-05	0.00012894
379	Lmln	0.635235	2.12248	1.59589	5e-05	0.00012894
380	Eif1a	82.6034	249.566	1.59398	5e-05	0.00012894
381	Pik3c2a	9.34371	28.3892	1.59299	5e-05	0.00012894
382	Ttll7	3.11872	9.6067	1.59249	5e-05	0.00012894
383	Tlr4	1.96094	6.09639	1.58813	5e-05	0.00012894
384	Secisbp2l	7.39436	22.4258	1.5877	5e-05	0.00012894
385	Ptprd	1.85664	5.77864	1.5871	5e-05	0.00012894
386	S100pbp	2.57151	7.92592	1.58701	5e-05	0.00012894
387	Cep290	1.65727	5.17638	1.58621	5e-05	0.00012894
388	Utp14b	0.750639	2.45366	1.58595	0.002	0.00406809
389	Rbm26	5.28824	16.0756	1.58593	5e-05	0.00012894
390	Cpne3	6.83244	20.7077	1.58568	5e-05	0.00012894
391	Rock2	6.84967	20.7524	1.5852	5e-05	0.00012894
392	Ptprk	13.3039	40.1104	1.58492	5e-05	0.00012894
393	Atp2b3	0.31432	1.14259	1.58453	5e-05	0.00012894
394	Golga4	18.165	54.6604	1.58405	5e-05	0.00012894
395	Ccser2	13.1552	39.6167	1.58319	5e-05	0.00012894
396	Golga3	7.62902	23.0555	1.583	5e-05	0.00012894
397	Gm608	2.36497	7.2791	1.58187	5e-05	0.00012894
398	Cwf19l2	2.68005	8.22221	1.58186	5e-05	0.00012894
399	Slc36a4	0.932199	2.98598	1.58001	5e-05	0.00012894
400	Asxl2	2.46492	7.56291	1.57898	5e-05	0.00012894
401	D130040H23Rik	0.501804	1.69712	1.57832	5e-05	0.00012894
402	Zfp609	5.2118	15.7431	1.57658	5e-05	0.00012894
403	Aldh1l2	1.94935	6.007	1.5753	5e-05	0.00012894
404	G2e3	4.10869	12.4415	1.57527	5e-05	0.00012894
405	Phc3	4.45093	13.4456	1.57359	5e-05	0.00012894
406	2900097C17Rik	15.6514	46.7177	1.57157	5e-05	0.00012894
407	Snx29	1.27332	3.97956	1.57075	5e-05	0.00012894
408	Plekhh1	8.53121	25.52	1.56964	5e-05	0.00012894
409	Phf20l1	8.51656	25.4314	1.56709	5e-05	0.00012894
410	Socs6	3.46789	10.4708	1.56694	5e-05	0.00012894
411	AK083460	1.28846	4.0055	1.56407	5e-05	0.00012894
412	Arhgef12	8.38741	24.9802	1.56315	5e-05	0.00012894
413	Mycbp2	24.8753	73.6912	1.56295	5e-05	0.00012894
414	Dgki	0.452961	1.53365	1.56285	5e-05	0.00012894
415	Rp2h	6.06048	18.0965	1.56255	5e-05	0.00012894
416	Plekhg1	1.58072	4.85707	1.56041	5e-05	0.00012894
417	Alms1	1.37243	4.2419	1.56013	5e-05	0.00012894
418	Atm	2.59527	7.84517	1.55965	5e-05	0.00012894
419	Jmy	4.45889	13.3356	1.55931	5e-05	0.00012894
420	Kat2b	15.2192	45.0387	1.55902	5e-05	0.00012894
421	Ube4a	16.4124	48.5321	1.55836	5e-05	0.00012894
422	Pcmtd2	7.27327	21.6154	1.55834	5e-05	0.00012894
423	Tab3	4.25379	12.7207	1.55813	5e-05	0.00012894
424	Slc26a3	12.2787	36.3295	1.55725	5e-05	0.00012894
425	Rnf20	14.2817	42.212	1.55683	5e-05	0.00012894
426	Fam73a	6.46044	19.1831	1.55547	5e-05	0.00012894
427	Zbtb10	3.01642	9.05723	1.55502	5e-05	0.00012894
428	Tlr3	2.27942	6.88969	1.55462	5e-05	0.00012894
429	Zmym2	8.52082	25.2223	1.55451	5e-05	0.00012894
430	Il6ra	0.506719	1.68094	1.55354	5e-05	0.00012894
431	Bicd1	1.30269	4.01527	1.55279	5e-05	0.00012894
432	Pcdh7	2.23335	6.74371	1.55238	5e-05	0.00012894
433	Gipc3	0.347977	1.21299	1.55136	0.0002	0.000479101
434	Herc1	3.9543	11.7818	1.55123	5e-05	0.00012894
435	Arid5b	4.19902	12.4956	1.55084	5e-05	0.00012894
436	Ubr1	3.2028	9.56563	1.54917	5e-05	0.00012894
437	Itpr2	1.94571	5.8758	1.54653	5e-05	0.00012894
438	Atad2	2.00462	6.04497	1.54585	5e-05	0.00012894
439	Per2	0.969549	3.02233	1.54562	5e-05	0.00012894
440	Il1rl2	4.48696	13.2655	1.5429	5e-05	0.00012894
441	D930016D06Rik	1.96299	5.90668	1.54183	5e-05	0.00012894
442	Tjp1	9.30859	27.2749	1.5408	5e-05	0.00012894
443	Map3k13	0.577446	1.87056	1.54043	5e-05	0.00012894
444	Nckap1	32.1923	93.8262	1.54034	5e-05	0.00012894
445	Ids	5.81219	17.088	1.53964	5e-05	0.00012894
446	Abca1	2.11871	6.34561	1.5386	5e-05	0.00012894
447	Gk5	7.72231	22.6152	1.53799	5e-05	0.00012894
448	Rabgap1l	11.6709	34.0444	1.53642	5e-05	0.00012894
449	Dennd6a	6.32777	18.5301	1.53525	5e-05	0.00012894
450	Ubqln2	21.9074	63.6454	1.53433	5e-05	0.00012894
451	Khnyn	4.65244	13.6558	1.5333	5e-05	0.00012894
452	Lrrcc1	3.36166	9.91209	1.53221	5e-05	0.00012894
453	Arfgef1	14.9021	43.281	1.5319	5e-05	0.00012894
454	D7Ertd715e	0.881261	2.73695	1.53163	5e-05	0.00012894
455	Atp2c1	30.2302	87.5787	1.53147	5e-05	0.00012894
456	AK031819	2.00231	5.97718	1.53143	5e-05	0.00012894
457	Rb1	2.94841	8.70447	1.53018	5e-05	0.00012894
458	Kif16b	8.17108	23.7886	1.53017	5e-05	0.00012894
459	Kcnd3	1.31496	3.98216	1.52857	5e-05	0.00012894
460	Lama3	2.03118	6.04787	1.52843	5e-05	0.00012894
461	Zbtb37	0.583554	1.8704	1.52736	5e-05	0.00012894
462	Fam63b	3.14693	9.2565	1.52689	5e-05	0.00012894
463	Wdr7	2.3574	6.96058	1.52265	5e-05	0.00012894
464	Dsg2	7.04754	20.4168	1.52129	5e-05	0.00012894
465	Lrrc8b	0.81582	2.52694	1.52025	5e-05	0.00012894
466	Gm5088	9.6893	27.9496	1.5187	5e-05	0.00012894
467	Mbnl1	19.0041	54.5719	1.51692	5e-05	0.00012894
468	Ep300	4.90224	14.2072	1.5161	5e-05	0.00012894
469	Gm3414	0.46029	1.5018	1.51545	5e-05	0.00012894
470	Elmo1	7.87635	22.6968	1.51503	5e-05	0.00012894
471	Ascc3	5.69581	16.4514	1.51387	5e-05	0.00012894
472	Igf2r	7.91125	22.7589	1.51266	5e-05	0.00012894
473	Uevld	1.3229	3.95841	1.51208	5e-05	0.00012894
474	Cdk6	0.757956	2.345	1.51086	5e-05	0.00012894
475	C030046E11Rik	4.5537	13.1475	1.50927	5e-05	0.00012894
476	Ralgps1	1.27292	3.8023	1.50708	0.00195	0.00397459
477	Arhgap31	7.9109	22.6678	1.50696	5e-05	0.00012894
478	Gtf3c3	2.37953	6.94358	1.50624	5e-05	0.00012894
479	Etnk1	20.4112	58.0678	1.50381	5e-05	0.00012894
480	Nyx	1.73801	5.11047	1.50327	5e-05	0.00012894
481	E130102H24Rik	5.16877	14.834	1.50306	5e-05	0.00012894
482	Ythdf3	10.575	30.1248	1.5015	5e-05	0.00012894
483	Vps13c	2.58369	7.4963	1.50108	5e-05	0.00012894
484	Itgax	0.69855	2.15919	1.50035	5e-05	0.00012894
485	Nfat5	9.75891	27.7908	1.50029	5e-05	0.00012894
486	Ptbp3	16.573	47.0012	1.49825	5e-05	0.00012894
487	Lrba	3.41058	9.81558	1.49799	5e-05	0.00012894
488	Wdr91	9.2499	26.3073	1.49791	5e-05	0.00012894
489	AK086315	2.75357	7.95522	1.49716	0.0002	0.000479101
490	Baz2b	3.19759	9.20763	1.497	5e-05	0.00012894
491	Hgf	0.820632	2.49785	1.49662	5e-05	0.00012894
492	Qser1	3.61433	10.3743	1.49568	5e-05	0.00012894
493	Fam46c	53.2169	150.221	1.49538	5e-05	0.00012894
494	Spag9	7.25107	20.6212	1.49508	5e-05	0.00012894
495	Zfp800	2.41003	6.97271	1.49456	5e-05	0.00012894
496	Wipi1	38.9298	109.864	1.49438	5e-05	0.00012894
497	Acbd5	13.2969	37.6387	1.49415	5e-05	0.00012894
498	Pappa2	0.745743	2.28201	1.49389	5e-05	0.00012894
499	Six4	1.62217	4.74671	1.49278	5e-05	0.00012894
500	C230091D08Rik	2.38243	6.88249	1.49199	5e-05	0.00012894
501	Pcgf3	4.53105	12.9174	1.49103	5e-05	0.00012894
502	March6	6.85929	19.4412	1.48951	5e-05	0.00012894
503	Hif1a	12.6419	35.6541	1.48853	5e-05	0.00012894
504	Mtmr9	5.13585	14.5866	1.488	5e-05	0.00012894
505	Lyst	0.96096	2.8758	1.48791	5e-05	0.00012894
506	Ube3a	5.48563	15.5631	1.48758	5e-05	0.00012894
507	Iqgap1	14.5899	41.0862	1.48734	5e-05	0.00012894
508	Gbp5	0.521776	1.643	1.48711	0.0007	0.00154584
509	Epg5	2.07762	5.99804	1.48559	5e-05	0.00012894
510	Nktr	19.7732	55.5099	1.48452	5e-05	0.00012894
511	Tbc1d15	14.6667	41.2179	1.48442	5e-05	0.00012894
512	Cd38	7.82881	22.0645	1.48307	5e-05	0.00012894
513	Hipk1	10.6325	29.8841	1.48221	5e-05	0.00012894
514	Arhgap26	1.53064	4.45506	1.48203	5e-05	0.00012894
515	Zc3hav1	7.2856	20.5239	1.48153	5e-05	0.00012894
516	Tmf1	4.49332	12.7265	1.48152	5e-05	0.00012894
517	mKIAA1227	0.335435	1.11529	1.48077	0.00255	0.00510259
518	Papln	1.30328	3.8112	1.47881	5e-05	0.00012894
519	Fam76b	8.02624	22.5202	1.47695	5e-05	0.00012894
520	Ifih1	2.90294	8.25887	1.47693	5e-05	0.00012894
521	Xiap	8.18661	22.9661	1.47692	5e-05	0.00012894
522	AK156477	1.62933	4.71263	1.47661	0.02285	0.0379638
523	Diap1	7.61801	21.3707	1.47607	5e-05	0.00012894
524	Smcr8	3.63485	10.2887	1.47589	5e-05	0.00012894
525	Rbm27	3.62094	10.2389	1.47434	5e-05	0.00012894
526	Bod1l	2.86322	8.13332	1.47431	5e-05	0.00012894
527	AK187054	215.46	598.388	1.47323	5e-05	0.00012894
528	Arfgef2	6.05064	16.963	1.47206	5e-05	0.00012894
529	Pgm2l1	8.78011	24.5283	1.47167	5e-05	0.00012894
530	Zbtb41	1.8575	5.32711	1.47117	5e-05	0.00012894
531	AK171985	0.896199	2.65976	1.47004	0.01365	0.023794
532	Magi1	4.96089	13.9112	1.46912	5e-05	0.00012894
533	Pag1	1.49017	4.29997	1.46831	5e-05	0.00012894
534	Trrap	4.14425	11.6411	1.46799	5e-05	0.00012894
535	Kif21a	4.79605	13.435	1.467	5e-05	0.00012894
536	Map1b	3.16464	8.91613	1.46558	5e-05	0.00012894
537	Usp53	3.07449	8.66681	1.46553	5e-05	0.00012894
538	Itga1	3.52488	9.90599	1.46486	5e-05	0.00012894
539	Aass	7.19351	20.0323	1.46483	5e-05	0.00012894
540	Gabpa	5.73075	15.9927	1.46465	5e-05	0.00012894
541	Ppp1r2-ps3	0.478477	1.49608	1.4642	0.0004	0.000917777
542	Dnase2b	335.837	926.045	1.46305	5e-05	0.00012894
543	Taf1	5.65921	15.773	1.46263	5e-05	0.00012894
544	Ubn2	5.19483	14.4857	1.4619	5e-05	0.00012894
545	Marf1	6.64853	18.4785	1.46099	5e-05	0.00012894
546	Hhip	1.9387	5.5039	1.45878	5e-05	0.00012894
547	Sos1	2.54892	7.1798	1.45849	5e-05	0.00012894
548	Dock1	4.40741	12.2852	1.45825	5e-05	0.00012894
549	Zhx1	9.46148	26.1653	1.45785	5e-05	0.00012894
550	Dclre1c	2.08773	5.90462	1.45664	5e-05	0.00012894
551	Atp8a1	9.51664	26.282	1.45595	5e-05	0.00012894
552	Slx4ip	0.732599	2.1841	1.45593	0.00245	0.00491558
553	Abcc2	0.552004	1.68859	1.45587	5e-05	0.00012894
554	Sptbn1	24.9202	68.5238	1.45562	5e-05	0.00012894
555	Parp4	2.88374	8.08172	1.45528	5e-05	0.00012894
556	Ankrd17	12.9805	35.7624	1.45505	5e-05	0.00012894
557	Ikzf2	1.6911	4.81052	1.45503	5e-05	0.00012894
558	Sepsecs	2.7213	7.63218	1.45452	5e-05	0.00012894
559	AK150559	1.55727	4.4419	1.45449	5e-05	0.00012894
560	Pdcd4	45.8163	125.699	1.45404	5e-05	0.00012894
561	Zfp106	16.9842	46.7043	1.45398	5e-05	0.00012894
562	Cnot6l	4.04694	11.2454	1.45199	5e-05	0.00012894
563	Rcor1	5.27445	14.5934	1.45098	5e-05	0.00012894
564	Ssh1	1.61339	4.58426	1.45097	5e-05	0.00012894
565	Clip1	13.9702	38.3437	1.4501	5e-05	0.00012894
566	AK085685	0.80934	2.38303	1.44921	0.00695	0.0128325
567	Lama1	0.718154	2.13388	1.44911	5e-05	0.00012894
568	Mitf	1.44719	4.124	1.44896	0.00035	0.00080977
569	Man1a	46.5803	127.269	1.44813	5e-05	0.00012894
570	Ttc14	7.40035	20.335	1.44601	5e-05	0.00012894
571	Slc25a30	8.00212	21.966	1.44545	5e-05	0.00012894
572	Pabpc1	109.57	298.579	1.44543	5e-05	0.00012894
573	Heg1	3.80629	10.5382	1.44538	5e-05	0.00012894
574	Trip12	9.62196	26.3746	1.44529	5e-05	0.00012894
575	Synj1	2.21141	6.18798	1.44382	5e-05	0.00012894
576	Akap11	2.70827	7.53387	1.44273	5e-05	0.00012894
577	Slc12a6	8.52424	23.3433	1.44271	5e-05	0.00012894
578	Exoc4	6.26649	17.1998	1.44219	5e-05	0.00012894
579	AK040485	3.6221	10.01	1.44159	0.00145	0.00302705
580	Fancm	1.3439	3.82102	1.44126	5e-05	0.00012894
581	Map3k4	4.58308	12.6166	1.44118	5e-05	0.00012894
582	Plcxd2	2.00717	5.62078	1.44091	5e-05	0.00012894
583	Amd2	9.19715	25.1267	1.44009	5e-05	0.00012894
584	Aff4	11.7659	32.0966	1.44009	5e-05	0.00012894
585	Atf7ip	5.00937	13.7563	1.43932	5e-05	0.00012894
586	Il2rb	0.868828	2.5274	1.43932	5e-05	0.00012894
587	Frs2	6.20036	16.9848	1.43921	5e-05	0.00012894
588	Hook3	2.98316	8.25638	1.43847	5e-05	0.00012894
589	Dnajc13	5.57651	15.2851	1.43846	5e-05	0.00012894
590	Thsd7a	0.751348	2.20621	1.4377	5e-05	0.00012894
591	Kmt2c	5.4641	14.9723	1.43768	5e-05	0.00012894
592	Trpm7	7.25407	19.8207	1.43765	5e-05	0.00012894
593	Mtm1	3.03254	8.38524	1.43762	5e-05	0.00012894
594	4930451C15Rik	0.429349	1.33382	1.43757	5e-05	0.00012894
595	Sesn3	4.48591	12.3185	1.43721	5e-05	0.00012894
596	Ggta1	14.5882	39.6628	1.43676	5e-05	0.00012894
597	Kat6b	3.81883	10.5061	1.4364	5e-05	0.00012894
598	Col4a3bp	12.9993	35.3309	1.43552	5e-05	0.00012894
599	Sp4	0.590951	1.7687	1.43538	5e-05	0.00012894
600	Galnt5	1.63738	4.59749	1.43498	5e-05	0.00012894
601	Smc5	3.87892	10.6539	1.43441	5e-05	0.00012894
602	Fbxl3	9.43556	25.651	1.43324	5e-05	0.00012894
603	Sbno1	6.30416	17.1914	1.43297	5e-05	0.00012894
604	Il31ra	2.44734	6.77183	1.4317	5e-05	0.00012894
605	Btbd7	3.9676	10.8729	1.4317	5e-05	0.00012894
606	Mpp7	8.92621	24.2338	1.43077	5e-05	0.00012894
607	Mical2	3.82437	10.4708	1.42955	5e-05	0.00012894
608	Tmx3	8.06755	21.8857	1.42859	5e-05	0.00012894
609	Akt3	5.28255	14.3725	1.42695	5e-05	0.00012894
610	Trim24	7.69792	20.866	1.42689	5e-05	0.00012894
611	D330045A20Rik	1.44807	4.06148	1.42663	5e-05	0.00012894
612	Mpp5	8.61965	23.2896	1.42353	5e-05	0.00012894
613	Prkx	3.5823	9.77571	1.42328	5e-05	0.00012894
614	Zfx	3.74022	10.1871	1.42158	5e-05	0.00012894
615	AK046278	7.22179	19.5128	1.42153	5e-05	0.00012894
616	Il6st	18.6405	49.9958	1.41853	5e-05	0.00012894
617	Stxbp5	2.65556	7.264	1.41814	5e-05	0.00012894
618	Sgpp1	47.8297	127.956	1.41778	5e-05	0.00012894
619	Synpo2	10.1191	27.1954	1.41739	5e-05	0.00012894
620	Smc6	9.01797	24.254	1.41737	5e-05	0.00012894
621	Fzd4	3.185	8.67363	1.41728	5e-05	0.00012894
622	Traf6	4.05008	10.983	1.41714	5e-05	0.00012894
623	Ncor1	18.7878	50.3358	1.41699	5e-05	0.00012894
624	Acvr2b	0.804964	2.31456	1.41583	5e-05	0.00012894
625	Wwp1	4.40108	11.9008	1.41479	5e-05	0.00012894
626	Rbm47	8.99074	24.109	1.41307	5e-05	0.00012894
627	Met	5.794	15.5759	1.41123	5e-05	0.00012894
628	Med13l	2.52948	6.89334	1.4112	5e-05	0.00012894
629	Zfp871	3.58644	9.70235	1.4109	5e-05	0.00012894
630	Prkaa2	0.740242	2.13374	1.41058	5e-05	0.00012894
631	Scai	1.09605	3.07806	1.40987	5e-05	0.00012894
632	Btc	0.426258	1.29811	1.40964	5e-05	0.00012894
633	Ncoa1	4.37631	11.7854	1.40881	5e-05	0.00012894
634	Ptprz1	0.356514	1.11195	1.4086	5e-05	0.00012894
635	Hnrnph2	14.3321	38.2116	1.4085	5e-05	0.00012894
636	Hipk3	6.69158	17.9281	1.40843	5e-05	0.00012894
637	Adamts6	0.320326	1.01558	1.40821	5e-05	0.00012894
638	Kat6a	4.94479	13.2849	1.40774	5e-05	0.00012894
639	AK213609	39.7095	105.466	1.40696	5e-05	0.00012894
640	Fchsd2	4.38414	11.79	1.40685	5e-05	0.00012894
641	Eml6	0.884967	2.51085	1.40637	0.00525	0.00990585
642	Nhlrc2	3.4902	9.41408	1.406	5e-05	0.00012894
643	Htt	3.78362	10.189	1.40563	5e-05	0.00012894
644	Zbtb6	3.14437	8.49262	1.40516	5e-05	0.00012894
645	Gm16386	0.511147	1.51835	1.40493	5e-05	0.00012894
646	Prkca	4.66096	12.49	1.40295	5e-05	0.00012894
647	6430548M08Rik	15.4036	40.8908	1.4027	5e-05	0.00012894
648	Cask	4.02966	10.8169	1.40247	5e-05	0.00012894
649	Spin4	0.428266	1.2961	1.40207	5e-05	0.00012894
650	Tbc1d9b	39.5668	104.69	1.4015	5e-05	0.00012894
651	Snx13	6.8715	18.3146	1.40131	5e-05	0.00012894
652	Spen	4.62335	12.3747	1.40112	5e-05	0.00012894
653	Prpf40a	12.3702	32.8271	1.40079	5e-05	0.00012894
654	Tnks	15.46	40.9848	1.40076	5e-05	0.00012894
655	AK040948	0.470148	1.4036	1.39901	0.0009	0.00195037
656	Eda2r	0.760072	2.16703	1.39827	5e-05	0.00012894
657	Pank3	7.49387	19.9012	1.39718	5e-05	0.00012894
658	Slit3	3.539	9.47288	1.39541	5e-05	0.00012894
659	Zfp81	1.21131	3.3488	1.39509	5e-05	0.00012894
660	Med13	3.39716	9.09538	1.39473	5e-05	0.00012894
661	Prrg4	0.801487	2.27019	1.39462	5e-05	0.00012894
662	Nr3c1	5.36627	14.268	1.39423	5e-05	0.00012894
663	Rasgrf2	4.07409	10.8536	1.39187	5e-05	0.00012894
664	Mysm1	3.22451	8.61614	1.39055	5e-05	0.00012894
665	Mum1l1	1.65461	4.49638	1.38935	5e-05	0.00012894
666	Usp24	4.46216	11.8431	1.38839	5e-05	0.00012894
667	Gpr161	0.597403	1.72517	1.38797	5e-05	0.00012894
668	Usp32	4.90415	12.9924	1.38753	5e-05	0.00012894
669	Crebbp	2.33798	6.27776	1.38736	5e-05	0.00012894
670	Npy6r	1.71848	4.65691	1.38729	5e-05	0.00012894
671	Fndc3b	8.6051	22.6564	1.38634	5e-05	0.00012894
672	Rsf1	1.91287	5.15886	1.3855	5e-05	0.00012894
673	Zfp518a	2.85071	7.60876	1.38544	5e-05	0.00012894
674	Sema3c	10.923	28.6952	1.38531	5e-05	0.00012894
675	Syt7	1.92412	5.18753	1.3853	5e-05	0.00012894
676	Ctage5	50.8571	132.989	1.38504	5e-05	0.00012894
677	Polr2a	9.69671	25.4766	1.38446	5e-05	0.00012894
678	Gm5615	121.643	317.634	1.38398	5e-05	0.00012894
679	Tnik	2.20438	5.91265	1.38362	5e-05	0.00012894
680	Tcp11l2	10.5019	27.5604	1.3835	5e-05	0.00012894
681	Abcb7	1.94786	5.24002	1.38273	5e-05	0.00012894
682	AB346318	8.21619	21.5821	1.38251	5e-05	0.00012894
683	Slfn5	3.08688	8.20559	1.38194	5e-05	0.00012894
684	Rif1	3.40936	9.04393	1.38161	5e-05	0.00012894
685	AK039495	0.330008	1.02042	1.3816	0.01705	0.0290999
686	Ston2	1.42208	3.8632	1.38062	5e-05	0.00012894
687	Zfp318	2.04307	5.47747	1.37993	5e-05	0.00012894
688	Fem1c	4.02615	10.6325	1.37912	5e-05	0.00012894
689	Gclc	21.9018	57.1003	1.3784	5e-05	0.00012894
690	Ankrd28	3.62768	9.58472	1.37743	5e-05	0.00012894
691	Lats1	7.08933	18.5735	1.37706	5e-05	0.00012894
692	Mib1	9.51192	24.8591	1.37667	5e-05	0.00012894
693	Irgm2	3.10752	8.22736	1.3764	5e-05	0.00012894
694	Add3	39.194	101.857	1.37558	5e-05	0.00012894
695	BC147260	1.43192	3.87132	1.37428	0.01065	0.0189756
696	Ifit2	1.41393	3.82324	1.37375	5e-05	0.00012894
697	Lpin1	7.54774	19.7178	1.37369	5e-05	0.00012894
698	Sdk2	0.508282	1.47603	1.37348	5e-05	0.00012894
699	Dync1h1	13.9262	36.2374	1.37333	5e-05	0.00012894
700	Acsl4	7.79383	20.342	1.37274	5e-05	0.00012894
701	Acadsb	30.3083	78.6373	1.37258	5e-05	0.00012894
702	Wapal	9.97628	25.9885	1.37245	5e-05	0.00012894
703	Ccser1	0.58398	1.67037	1.37202	5e-05	0.00012894
704	Acot6	2.88602	7.62276	1.37089	5e-05	0.00012894
705	Zkscan16	0.864424	2.39253	1.36987	5e-05	0.00012894
706	Cpm	10.7508	27.9361	1.36948	5e-05	0.00012894
707	Xk	4.8747	12.7525	1.36937	5e-05	0.00012894
708	Abcc12	1.55306	4.16687	1.36804	5e-05	0.00012894
709	Ddx3x	53.3527	137.821	1.36751	5e-05	0.00012894
710	Nek1	2.16705	5.74888	1.36734	5e-05	0.00012894
711	Lpin2	5.06943	13.2332	1.36695	5e-05	0.00012894
712	Shprh	2.77974	7.32677	1.3668	5e-05	0.00012894
713	Pisd-ps2	2.35903	6.24137	1.36671	5e-05	0.00012894
714	Ythdc2	1.10054	2.99539	1.36644	5e-05	0.00012894
715	Trim33	7.93681	20.6179	1.36618	0.00025	0.000590004
716	Manea	2.20866	5.85089	1.36605	5e-05	0.00012894
717	B630005N14Rik	2.51789	6.64508	1.36543	5e-05	0.00012894
718	Lrrc8d	3.07186	8.07174	1.36531	5e-05	0.00012894
719	Gsk3b	5.24355	13.6548	1.36406	5e-05	0.00012894
720	Deptor	6.53717	16.9816	1.3638	5e-05	0.00012894
721	Per3	3.76766	9.85127	1.36342	5e-05	0.00012894
722	Gfpt1	28.1653	72.5242	1.36142	5e-05	0.00012894
723	Strbp	10.2429	26.4707	1.3612	5e-05	0.00012894
724	Bach1	1.80256	4.78223	1.3596	5e-05	0.00012894
725	Vps54	10.5425	27.2049	1.35932	5e-05	0.00012894
726	Rc3h1	2.92161	7.65214	1.35928	5e-05	0.00012894
727	Megf9	0.984116	2.67879	1.35794	5e-05	0.00012894
728	Uhrf1bp1l	20.4926	52.6086	1.35591	5e-05	0.00012894
729	Srpk2	7.03715	18.1624	1.35546	5e-05	0.00012894
730	Abi2	3.94045	10.2339	1.3548	5e-05	0.00012894
731	Atf6	12.5292	32.1992	1.35474	5e-05	0.00012894
732	Cog5	5.01946	12.9891	1.3543	5e-05	0.00012894
733	Stim1	14.7479	37.8437	1.3536	5e-05	0.00012894
734	Lepr	0.72032	1.99484	1.35258	5e-05	0.00012894
735	Pkn2	6.85784	17.6627	1.35214	5e-05	0.00012894
736	Zfp551	0.626443	1.75402	1.35174	5e-05	0.00012894
737	Clec16a	4.1467	10.7339	1.35114	5e-05	0.00012894
738	Tmed5	6.36466	16.3884	1.35081	5e-05	0.00012894
739	Rreb1	3.47171	8.99471	1.34841	5e-05	0.00012894
740	Tgfbr1	5.96666	15.3473	1.34838	5e-05	0.00012894
741	Flt1	1.55498	4.11316	1.34809	5e-05	0.00012894
742	Prex2	0.463276	1.33338	1.34751	5e-05	0.00012894
743	Ogt	52.863	134.635	1.34707	5e-05	0.00012894
744	Cybb	1.16879	3.12762	1.34702	5e-05	0.00012894
745	Depdc5	4.59516	11.8389	1.34642	5e-05	0.00012894
746	Eps8	12.5822	32.1245	1.34535	5e-05	0.00012894
747	1700019D03Rik	2.93222	7.59543	1.34363	5e-05	0.00012894
748	Kdm6a	5.43856	13.9545	1.34345	5e-05	0.00012894
749	Dixdc1	7.52286	19.236	1.34289	5e-05	0.00012894
750	Chad	0.8178	2.22683	1.34211	0.00525	0.00990585
751	Rora	2.35605	6.12565	1.34188	5e-05	0.00012894
752	0610010F05Rik	3.27532	8.44623	1.34026	5e-05	0.00012894
753	Klf7	1.41722	3.74119	1.34012	5e-05	0.00012894
754	Mapk6	15.5101	39.4012	1.33942	5e-05	0.00012894
755	Elf1	9.03712	23.0152	1.33903	5e-05	0.00012894
756	Zfyve16	2.77487	7.16979	1.33842	5e-05	0.00012894
757	Mblac2	1.98378	5.16589	1.33747	5e-05	0.00012894
758	Sfmbt1	2.67063	6.89852	1.33684	5e-05	0.00012894
759	Nr2e3	1.58754	4.16039	1.33606	5e-05	0.00012894
760	Syde2	2.82247	7.27342	1.33515	5e-05	0.00012894
761	Cep104	5.7601	14.674	1.33406	5e-05	0.00012894
762	Scaf11	7.79061	19.7839	1.33339	5e-05	0.00012894
763	Mfsd4	1.99196	5.17084	1.33318	5e-05	0.00012894
764	Piwil4	0.475868	1.35071	1.33295	0.0001	0.000250071
765	Tmem56	1.35121	3.55547	1.3328	5e-05	0.00012894
766	Vps37a	7.79352	19.7759	1.33228	5e-05	0.00012894
767	Lypla1	13.268	33.5389	1.33135	5e-05	0.00012894
768	Pcnx	6.60731	16.7773	1.33128	5e-05	0.00012894
769	Gbp7	0.788648	2.13573	1.33106	5e-05	0.00012894
770	Cd274	0.445223	1.27101	1.33032	5e-05	0.00012894
771	C78339	7.32943	18.5632	1.32887	5e-05	0.00012894
772	Lgr4	8.16665	20.6639	1.3287	5e-05	0.00012894
773	Agl	3.06787	7.85645	1.32861	5e-05	0.00012894
774	Cecr2	0.546912	1.52465	1.32849	5e-05	0.00012894
775	Pde7b	0.922833	2.46822	1.3282	5e-05	0.00012894
776	Taok1	3.4748	8.87141	1.32747	5e-05	0.00012894
777	Slain2	15.3686	38.6962	1.32657	5e-05	0.00012894
778	Phf20	4.39781	11.1798	1.32645	5e-05	0.00012894
779	Dhx9	17.0896	43.0051	1.32632	5e-05	0.00012894
780	Fsd1l	0.53176	1.48365	1.32581	5e-05	0.00012894
781	Acvr2a	3.12274	7.97626	1.3254	5e-05	0.00012894
782	Nxf7	4.91541	12.4649	1.32496	5e-05	0.00012894
783	Yes1	5.84299	14.7725	1.32339	5e-05	0.00012894
784	Pigg	3.78218	9.61337	1.3231	5e-05	0.00012894
785	Lmtk2	3.88363	9.86631	1.32298	5e-05	0.00012894
786	Dicer1	6.02049	15.212	1.32294	5e-05	0.00012894
787	Tep1	4.42199	11.2101	1.32258	5e-05	0.00012894
788	Magt1	28.0654	70.3447	1.32257	5e-05	0.00012894
789	Ttll4	3.00584	7.66638	1.32226	5e-05	0.00012894
790	Cdkl5	0.639311	1.7485	1.3221	5e-05	0.00012894
791	Sgcd	1.33142	3.47855	1.32193	5e-05	0.00012894
792	Aim1	5.55291	14.0135	1.32001	5e-05	0.00012894
793	Lphn3	0.626066	1.71125	1.31881	5e-05	0.00012894
794	Pja2	15.768	39.4815	1.31871	5e-05	0.00012894
795	Polk	3.54505	8.98876	1.31814	5e-05	0.00012894
796	Hivep1	2.92603	7.44273	1.31766	5e-05	0.00012894
797	Fndc3a	20.8999	52.2404	1.31754	5e-05	0.00012894
798	Ccng1	26.4615	66.0766	1.31698	5e-05	0.00012894
799	Top2b	12.6559	31.6731	1.31664	5e-05	0.00012894
800	Phactr2	2.18935	5.60027	1.31609	5e-05	0.00012894
801	Mpzl3	5.51864	13.8848	1.31557	5e-05	0.00012894
802	Nlrc5	0.550367	1.51828	1.31514	5e-05	0.00012894
803	Frk	10.7776	26.9586	1.31473	5e-05	0.00012894
804	Mkl2	4.93941	12.4298	1.31404	5e-05	0.00012894
805	Zfp704	3.93	9.9193	1.31393	5e-05	0.00012894
806	Scaper	2.92334	7.41252	1.31315	5e-05	0.00012894
807	Tcf24	0.423322	1.20032	1.3131	5e-05	0.00012894
808	Elfn1	0.384272	1.10315	1.31293	5e-05	0.00012894
809	Gpr126	9.85268	24.6191	1.31247	5e-05	0.00012894
810	Wwc2	13.7954	34.3842	1.31133	5e-05	0.00012894
811	Mon2	8.02857	20.065	1.31078	5e-05	0.00012894
812	Skil	2.98959	7.56414	1.31071	5e-05	0.00012894
813	Nmt2	3.61505	9.11009	1.30983	5e-05	0.00012894
814	Nup98	5.76631	14.4429	1.30979	5e-05	0.00012894
815	Lrrk2	4.66185	11.7014	1.30936	5e-05	0.00012894
816	Zfp652	8.00637	19.977	1.30842	5e-05	0.00012894
817	Thrap3	16.8092	41.7786	1.3084	5e-05	0.00012894
818	Palld	9.58495	23.8668	1.30722	5e-05	0.00012894
819	Satb1	13.2119	32.841	1.30717	5e-05	0.00012894
820	Dyrk2	3.77586	9.48951	1.30694	5e-05	0.00012894
821	Mfsd6	15.814	39.2456	1.30591	5e-05	0.00012894
822	E330009J07Rik	2.72961	6.89453	1.30562	5e-05	0.00012894
823	Zdhhc21	2.69174	6.80016	1.30547	5e-05	0.00012894
824	Pdpk1	6.29528	15.7031	1.30513	5e-05	0.00012894
825	Sh3bgrl2	18.793	46.5851	1.30511	5e-05	0.00012894
826	Rapgef4	5.1437	12.8568	1.30505	5e-05	0.00012894
827	Ppp1r12a	21.7111	53.7836	1.30478	5e-05	0.00012894
828	Slc7a8	9.64678	23.9666	1.30403	5e-05	0.00012894
829	Gab2	2.75113	6.93939	1.30392	5e-05	0.00012894
830	Gns	22.1158	54.7421	1.3037	5e-05	0.00012894
831	Fam21	27.457	67.8955	1.30302	5e-05	0.00012894
832	Dpp8	14.7012	36.4015	1.30224	5e-05	0.00012894
833	2810474O19Rik	4.56715	11.4072	1.30192	5e-05	0.00012894
834	Gbp9	1.00074	2.61369	1.30178	5e-05	0.00012894
835	Farp2	2.31011	5.84147	1.30172	0.0103	0.0184039
836	Chrm1	2.06733	5.24288	1.3017	5e-05	0.00012894
837	Slc44a1	9.02181	22.3853	1.30159	5e-05	0.00012894
838	Uggt1	14.1631	35.0302	1.30042	5e-05	0.00012894
839	Itch	9.66462	23.9445	1.30007	5e-05	0.00012894
840	Arl1	31.9678	78.8549	1.2999	5e-05	0.00012894
841	Tnrc6b	3.35644	8.40226	1.29856	5e-05	0.00012894
842	Sp3	8.95689	22.1771	1.29847	5e-05	0.00012894
843	Xdh	2.45447	6.18293	1.29841	5e-05	0.00012894
844	Tmem170b	2.04611	5.17829	1.29835	5e-05	0.00012894
845	Sorbs1	17.081	42.1499	1.29813	5e-05	0.00012894
846	2210407C18Rik	5.20555	12.9453	1.29796	5e-05	0.00012894
847	Tex9	3.4268	8.57134	1.2979	5e-05	0.00012894
848	Mut	13.433	33.1684	1.29767	5e-05	0.00012894
849	Pik3cb	3.45662	8.6404	1.29719	5e-05	0.00012894
850	Lamc2	8.6314	21.3555	1.29706	5e-05	0.00012894
851	Spty2d1	7.04903	17.4664	1.297	5e-05	0.00012894
852	Rdx	23.3922	57.617	1.29681	5e-05	0.00012894
853	Tmed8	1.89104	4.79121	1.29667	5e-05	0.00012894
854	Zfp654	4.46015	11.1023	1.29664	5e-05	0.00012894
855	AK135997	3.84364	9.58625	1.29641	5e-05	0.00012894
856	Atad2b	2.16778	5.46994	1.29638	5e-05	0.00012894
857	Pik3c2b	4.3246	10.7662	1.29623	5e-05	0.00012894
858	Cul4b	8.40275	20.7757	1.29582	5e-05	0.00012894
859	4932438A13Rik	5.35589	13.287	1.29495	5e-05	0.00012894
860	Ddr2	4.81455	11.958	1.29486	0.00175	0.00359575
861	Apol6	19.9648	49.1246	1.29471	0.0002	0.000479101
862	Lpgat1	4.48512	11.148	1.29464	5e-05	0.00012894
863	Mier1	8.5485	21.113	1.29443	5e-05	0.00012894
864	Atp11c	3.62358	9.033	1.2944	5e-05	0.00012894
865	Mospd2	8.71094	21.5046	1.29397	5e-05	0.00012894
866	Wdr44	1.89495	4.78988	1.29345	5e-05	0.00012894
867	Camk2d	10.6871	26.3368	1.29324	5e-05	0.00012894
868	Rpgrip1l	0.915471	2.38868	1.29323	5e-05	0.00012894
869	Cgnl1	24.4102	59.9399	1.29254	5e-05	0.00012894
870	Zyg11b	3.63991	9.06075	1.29246	5e-05	0.00012894
871	Tnfsf10	1.04595	2.70515	1.29153	5e-05	0.00012894
872	Samd12	2.33942	5.87003	1.2912	5e-05	0.00012894
873	Kpna3	9.02023	22.2157	1.29092	5e-05	0.00012894
874	Pcm1	8.16965	20.1174	1.2897	5e-05	0.00012894
875	Clasp2	3.8214	9.48265	1.28906	5e-05	0.00012894
876	Mbtps2	3.25602	8.10021	1.28891	5e-05	0.00012894
877	Pak3	1.8117	4.56779	1.28788	5e-05	0.00012894
878	Chd1	4.11847	10.1989	1.2877	5e-05	0.00012894
879	Usp47	16.941	41.4911	1.28726	5e-05	0.00012894
880	Bmpr1a	16.2284	39.7389	1.28679	5e-05	0.00012894
881	Tmem106b	10.9213	26.787	1.28661	5e-05	0.00012894
882	AI314180	17.8725	43.7396	1.28644	5e-05	0.00012894
883	Ubr2	11.3267	27.7695	1.28628	5e-05	0.00012894
884	Cpt1a	14.8681	36.3705	1.28484	5e-05	0.00012894
885	Kansl1	14.1816	34.6722	1.28378	0.0019	0.00388171
886	AI606181	1.16322	2.97525	1.2836	0.00045	0.00102357
887	Otud4	5.80898	14.2827	1.28335	5e-05	0.00012894
888	Usp45	1.77533	4.46449	1.28331	5e-05	0.00012894
889	AK080083	11.2913	27.6227	1.28314	5e-05	0.00012894
890	Mmp7	140.944	343.146	1.2831	5e-05	0.00012894
891	Prpf4b	15.4176	37.6556	1.28279	5e-05	0.00012894
892	Gatsl2	1.38178	3.5047	1.28255	5e-05	0.00012894
893	Tbc1d32	0.998155	2.57074	1.28216	5e-05	0.00012894
894	Myo5b	8.24388	20.1918	1.28211	5e-05	0.00012894
895	Isoc1	18.6163	45.4154	1.28206	5e-05	0.00012894
896	Acss3	0.701624	1.84934	1.28199	5e-05	0.00012894
897	Jrkl	2.66627	6.62484	1.28156	5e-05	0.00012894
898	Zfp398	1.45885	3.68949	1.28152	5e-05	0.00012894
899	Agps	5.03084	12.3705	1.28125	5e-05	0.00012894
900	Ttbk2	1.08715	2.78392	1.28053	5e-05	0.00012894
901	Phf3	6.44918	15.8088	1.28044	5e-05	0.00012894
902	Kidins220	11.8662	28.9545	1.2798	5e-05	0.00012894
903	Sertad2	4.78666	11.764	1.27967	5e-05	0.00012894
904	Cltc	46.5958	113.239	1.27928	5e-05	0.00012894
905	Nin	1.43343	3.62186	1.27926	0.0007	0.00154584
906	Ago4	2.67762	6.64142	1.2792	5e-05	0.00012894
907	Slamf7	0.422093	1.16699	1.27903	0.00095	0.00204747
908	Ncoa6	5.99243	14.6824	1.27879	5e-05	0.00012894
909	Opa1	7.38378	18.0551	1.27854	5e-05	0.00012894
910	Zbtb26	1.64372	4.12836	1.27793	5e-05	0.00012894
911	Phtf2	2.08192	5.18894	1.27738	5e-05	0.00012894
912	Dnajc28	1.8647	4.66078	1.27689	5e-05	0.00012894
913	Mertk	6.76935	16.5224	1.27488	5e-05	0.00012894
914	Ppm1b	7.60297	18.5391	1.27485	5e-05	0.00012894
915	Hnrnpf	18.7935	45.6071	1.27453	5e-05	0.00012894
916	Herc6	1.18997	3.0202	1.2743	5e-05	0.00012894
917	1190002N15Rik	1.87595	4.67289	1.27232	5e-05	0.00012894
918	Ddx26b	17.8173	43.1744	1.27216	5e-05	0.00012894
919	Cep135	1.06024	2.70173	1.27189	5e-05	0.00012894
920	Sowaha	1.23148	3.11514	1.27185	5e-05	0.00012894
921	Snx30	1.13518	2.88258	1.27184	5e-05	0.00012894
922	Rev3l	3.30144	8.11205	1.2716	5e-05	0.00012894
923	Gm5113	1.65293	4.13198	1.27156	5e-05	0.00012894
924	Arhgap21	4.70833	11.5047	1.2711	5e-05	0.00012894
925	Sec24b	7.79389	18.9437	1.27051	5e-05	0.00012894
926	9930021J03Rik	2.21257	5.47845	1.27037	5e-05	0.00012894
927	Gm15800	5.60927	13.6716	1.27032	5e-05	0.00012894
928	Irs4	0.606271	1.60274	1.26956	5e-05	0.00012894
929	Ndst1	12.246	29.6588	1.26927	5e-05	0.00012894
930	Clic5	5.26176	12.8158	1.26836	5e-05	0.00012894
931	Dr1	8.7365	21.1813	1.26804	5e-05	0.00012894
932	Ttc3	8.66867	21.0177	1.26802	5e-05	0.00012894
933	Rnf125	0.382151	1.05953	1.26598	0.0004	0.000917777
934	Tceanc	0.76638	1.98263	1.26533	5e-05	0.00012894
935	Galnt7	1.28538	3.22993	1.26521	5e-05	0.00012894
936	Fnbp1l	14.3609	34.6569	1.26514	5e-05	0.00012894
937	Tpr	17.1408	41.3297	1.26484	5e-05	0.00012894
938	Ciita	0.423644	1.15762	1.26404	5e-05	0.00012894
939	Rab39b	5.13706	12.4709	1.26326	5e-05	0.00012894
940	Cc2d2a	3.82759	9.32031	1.26213	5e-05	0.00012894
941	Rngtt	2.18913	5.38966	1.26192	5e-05	0.00012894
942	Kif3a	3.89657	9.48078	1.26138	5e-05	0.00012894
943	Ighmbp2	3.43669	8.36761	1.25956	5e-05	0.00012894
944	Numa1	16.9524	40.6967	1.25848	5e-05	0.00012894
945	Nemf	15.2536	36.6323	1.25847	5e-05	0.00012894
946	Haus6	1.15631	2.90415	1.25776	5e-05	0.00012894
947	Sec24d	26.5053	63.5169	1.2577	5e-05	0.00012894
948	Fmr1	5.06798	12.2515	1.25701	5e-05	0.00012894
949	Zbtb44	2.90038	7.06858	1.25654	5e-05	0.00012894
950	Clock	4.41826	10.6913	1.25603	5e-05	0.00012894
951	Stox2	2.88323	7.02308	1.25563	5e-05	0.00012894
952	Atp11a	41.836	100.029	1.2556	5e-05	0.00012894
953	Gm8615	3.06109	7.44731	1.25554	5e-05	0.00012894
954	Pfkfb2	10.6673	25.5943	1.25479	5e-05	0.00012894
955	Camsap1	3.44056	8.34863	1.25474	5e-05	0.00012894
956	Nup153	5.43286	13.0945	1.25384	5e-05	0.00012894
957	Ino80d	1.75002	4.31077	1.25349	5e-05	0.00012894
958	Gbf1	19.9798	47.7481	1.25272	5e-05	0.00012894
959	Itpr1	7.25091	17.4151	1.2526	5e-05	0.00012894
960	Cdc73	7.72972	18.5521	1.25231	5e-05	0.00012894
961	Gxylt1	3.005	7.29586	1.25212	5e-05	0.00012894
962	Srsf10	22.089	52.7173	1.25117	5e-05	0.00012894
963	Ap3b1	16.2616	38.8335	1.2507	5e-05	0.00012894
964	Mcoln2	5.11667	12.3065	1.2499	5e-05	0.00012894
965	Arhgef5	15.821	37.754	1.24951	5e-05	0.00012894
966	Nvl	7.0771	16.9609	1.24922	5e-05	0.00012894
967	Nek7	11.4762	27.4024	1.2484	5e-05	0.00012894
968	Heatr5a	5.5634	13.3548	1.24838	5e-05	0.00012894
969	Chd8	8.90945	21.302	1.24823	5e-05	0.00012894
970	Peak1	2.32463	5.65921	1.24811	5e-05	0.00012894
971	Ttc39b	1.54969	3.81642	1.24734	5e-05	0.00012894
972	Usp25	5.77721	13.8419	1.24622	5e-05	0.00012894
973	Ccr5	0.522391	1.37602	1.24582	5e-05	0.00012894
974	Erc1	2.40648	5.84298	1.24552	5e-05	0.00012894
975	Osbpl6	3.99145	9.59881	1.2452	5e-05	0.00012894
976	C2cd3	2.34647	5.69921	1.24515	5e-05	0.00012894
977	Fam179b	3.35161	8.07448	1.24386	5e-05	0.00012894
978	Nhsl1	8.05227	19.198	1.24318	5e-05	0.00012894
979	Vav2	19.1553	45.4692	1.2428	5e-05	0.00012894
980	Ufl1	16.1149	38.2664	1.24252	5e-05	0.00012894
981	Raph1	1.97178	4.80079	1.24214	5e-05	0.00012894
982	Zfp644	3.77378	9.06235	1.24198	5e-05	0.00012894
983	Flnb	10.2925	24.4773	1.24178	5e-05	0.00012894
984	Dnajc10	221.15	522.986	1.24137	5e-05	0.00012894
985	Zfp148	5.39175	12.8784	1.24077	5e-05	0.00012894
986	Syt10	0.496298	1.30888	1.24044	5e-05	0.00012894
987	Fbxo32	6.63254	15.8049	1.24025	5e-05	0.00012894
988	Abl2	2.49593	6.03252	1.24023	5e-05	0.00012894
989	Pum2	14.0881	33.3794	1.23859	5e-05	0.00012894
990	Ept1	5.17865	12.3528	1.23823	5e-05	0.00012894
991	Itga6	7.62263	18.114	1.23788	5e-05	0.00012894
992	Fgf2	0.637832	1.63853	1.2365	0.001	0.00214702
993	Xpnpep3	1.90009	4.61114	1.23601	5e-05	0.00012894
994	Dpp4	34.8943	82.2679	1.23496	5e-05	0.00012894
995	Ap5m1	4.85099	11.551	1.23466	5e-05	0.00012894
996	Atp13a4	0.521677	1.36277	1.23447	0.00175	0.00359575
997	Hdgfrp3	4.28847	10.2253	1.23439	5e-05	0.00012894
998	Zfp442	0.602884	1.55316	1.23387	5e-05	0.00012894
999	Npat	1.59735	3.89051	1.23329	5e-05	0.00012894
1000	Atxn7	3.5446	8.46834	1.23326	5e-05	0.00012894
1001	Limch1	9.42121	22.2803	1.23301	5e-05	0.00012894
1002	Efcab2	0.603342	1.55305	1.23283	0.0001	0.000250071
1003	AK038731	0.504556	1.32066	1.23261	0.0197	0.0332024
1004	Gm15455	1.09727	2.71289	1.2323	5e-05	0.00012894
1005	Dach1	1.27614	3.13064	1.23119	5e-05	0.00012894
1006	Setbp1	2.32454	5.59105	1.23098	5e-05	0.00012894
1007	Kctd12	3.13806	7.49917	1.23071	5e-05	0.00012894
1008	Neat1	118.288	277.725	1.23065	5e-05	0.00012894
1009	Ltn1	6.94145	16.4171	1.23002	5e-05	0.00012894
1010	Dlg1	14.0664	33.1218	1.22966	5e-05	0.00012894
1011	Gm17296	1.00883	2.49949	1.22919	5e-05	0.00012894
1012	Prkacb	28.9772	68.0539	1.22891	5e-05	0.00012894
1013	Slc9a2	21.1887	49.7866	1.22856	5e-05	0.00012894
1014	AW549877	12.4992	29.4222	1.22847	5e-05	0.00012894
1015	Scube2	1.68197	4.07253	1.22745	5e-05	0.00012894
1016	Bmp15	0.638225	1.62835	1.22726	5e-05	0.00012894
1017	Sirt1	3.21132	7.65105	1.22699	5e-05	0.00012894
1018	Slc25a32	2.42501	5.8097	1.2268	5e-05	0.00012894
1019	Ehhadh	11.6277	27.3458	1.22667	5e-05	0.00012894
1020	Lrch2	0.638574	1.62831	1.22655	5e-05	0.00012894
1021	Carf	0.977376	2.42102	1.22649	5e-05	0.00012894
1022	Lin54	1.72192	4.16257	1.22626	5e-05	0.00012894
1023	Fyco1	5.80028	13.7003	1.22584	5e-05	0.00012894
1024	Gpr155	2.11467	5.0761	1.22477	5e-05	0.00012894
1025	Psip1	17.5289	41.1018	1.22476	5e-05	0.00012894
1026	Hspa13	13.7441	32.2524	1.2246	5e-05	0.00012894
1027	Fn1	11.7424	27.5547	1.22356	5e-05	0.00012894
1028	Stag1	6.85455	16.1379	1.22334	5e-05	0.00012894
1029	Aftph	19.8	46.354	1.22303	5e-05	0.00012894
1030	Fpgt	3.80716	9.02022	1.22295	5e-05	0.00012894
1031	Fam135a	3.03327	7.20978	1.22216	5e-05	0.00012894
1032	Atl3	8.93374	20.9695	1.22176	5e-05	0.00012894
1033	Gspt2	24.3703	56.9468	1.22111	5e-05	0.00012894
1034	A930013F10Rik	0.827788	2.06168	1.22029	0.02425	0.0400326
1035	Prpf8	15.8101	36.9681	1.22024	5e-05	0.00012894
1036	Col4a6	13.0833	30.6009	1.21957	5e-05	0.00012894
1037	4930402H24Rik	2.35538	5.61531	1.21889	5e-05	0.00012894
1038	Nsun3	1.68307	4.05011	1.21879	5e-05	0.00012894
1039	Slk	8.69802	20.3771	1.21876	5e-05	0.00012894
1040	Ccnt2	10.3976	24.329	1.21854	5e-05	0.00012894
1041	Fbxl18	2.03019	4.85377	1.21754	5e-05	0.00012894
1042	Atp8b1	4.55824	10.7312	1.21734	5e-05	0.00012894
1043	Fam193a	5.1944	12.2074	1.21699	5e-05	0.00012894
1044	Papd5	3.96614	9.35115	1.21683	5e-05	0.00012894
1045	Hs2st1	8.97845	20.9829	1.21556	5e-05	0.00012894
1046	5730409E04Rik	22.9907	53.4896	1.21464	5e-05	0.00012894
1047	Gnpnat1	4.08112	9.60238	1.21445	5e-05	0.00012894
1048	Prkaa1	5.10154	11.9695	1.21436	5e-05	0.00012894
1049	Prr14l	2.91413	6.89379	1.21433	5e-05	0.00012894
1050	Zfyve26	1.94038	4.63435	1.21433	5e-05	0.00012894
1051	Irak3	1.73243	4.15082	1.21398	5e-05	0.00012894
1052	Doxl2	5.41853	12.7015	1.21396	5e-05	0.00012894
1053	Setd7	10.2536	23.9093	1.21346	5e-05	0.00012894
1054	Epm2aip1	10.4503	24.3557	1.21289	5e-05	0.00012894
1055	Parp14	5.14104	12.0462	1.21258	5e-05	0.00012894
1056	Slc5a3	1.52068	3.65498	1.21221	5e-05	0.00012894
1057	Chuk	19.1232	44.4333	1.21204	5e-05	0.00012894
1058	Nhlrc3	2.86737	6.77362	1.21189	5e-05	0.00012894
1059	D15Ertd621e	14.711	34.2064	1.21181	5e-05	0.00012894
1060	Arid2	4.51832	10.5972	1.21179	5e-05	0.00012894
1061	Vwa8	4.64286	10.8813	1.21122	5e-05	0.00012894
1062	Map3k9	0.866263	2.13717	1.21119	5e-05	0.00012894
1063	Rbl2	8.18839	19.0749	1.21006	5e-05	0.00012894
1064	Mga	4.57855	10.7191	1.20945	5e-05	0.00012894
1065	5930430L01Rik	0.754883	1.87473	1.20786	5e-05	0.00012894
1066	Ppp1r12b	12.4012	28.7755	1.20778	5e-05	0.00012894
1067	Zbtb11	3.95374	9.25993	1.20724	5e-05	0.00012894
1068	Cdc14b	0.743989	1.84873	1.20724	5e-05	0.00012894
1069	Golgb1	25.421	58.8098	1.20682	5e-05	0.00012894
1070	Itpripl1	13.5202	31.338	1.20676	5e-05	0.00012894
1071	Casp8ap2	1.74992	4.16895	1.20642	5e-05	0.00012894
1072	Sfrs18	24.1864	55.9208	1.20581	5e-05	0.00012894
1073	Sh3bgrl	39.2458	90.6533	1.20574	5e-05	0.00012894
1074	Ptpn13	8.20159	19.0431	1.20536	5e-05	0.00012894
1075	Grk5	5.42076	12.6253	1.20476	5e-05	0.00012894
1076	Sptb	2.23681	5.28535	1.2045	5e-05	0.00012894
1077	Kansl1l	3.65783	8.55511	1.20365	5e-05	0.00012894
1078	Cyp3a57	1.94178	4.60148	1.20329	5e-05	0.00012894
1079	Tnks2	15.9404	36.8338	1.20323	5e-05	0.00012894
1080	Smad4	21.5434	49.7301	1.20309	5e-05	0.00012894
1081	Exd1	0.600448	1.5121	1.20259	5e-05	0.00012894
1082	Ralgapa1	5.06692	11.7881	1.20214	5e-05	0.00012894
1083	Spred1	4.88597	11.3717	1.20213	5e-05	0.00012894
1084	Pou2f3	1.21539	2.92586	1.20185	5e-05	0.00012894
1085	Prom2	43.9669	101.26	1.20172	5e-05	0.00012894
1086	Fut4	2.23417	5.26834	1.20157	5e-05	0.00012894
1087	Rbm33	5.98551	13.8933	1.20129	5e-05	0.00012894
1088	Pkp4	11.9229	27.5444	1.2012	5e-05	0.00012894
1089	Mmrn1	1.1282	2.722	1.20017	5e-05	0.00012894
1090	Slc44a4	28.629	65.8816	1.19956	5e-05	0.00012894
1091	2610507B11Rik	29.946	68.9053	1.19953	5e-05	0.00012894
1092	Bche	4.1838	9.73665	1.19928	5e-05	0.00012894
1093	Enpp4	5.07629	11.7851	1.19916	5e-05	0.00012894
1094	Ddx6	23.2644	53.4907	1.19767	5e-05	0.00012894
1095	Kbtbd7	2.20433	5.18146	1.19659	5e-05	0.00012894
1096	Lemd3	2.30708	5.41424	1.19588	5e-05	0.00012894
1097	Dgkg	0.74219	1.82891	1.19557	5e-05	0.00012894
1098	Ptprg	4.22309	9.79716	1.19495	5e-05	0.00012894
1099	Map7	12.7418	29.297	1.19482	5e-05	0.00012894
1100	Msi2	14.8807	34.1784	1.19419	5e-05	0.00012894
1101	Slc17a5	6.10475	14.0926	1.19369	5e-05	0.00012894
1102	Notch2	2.44465	5.71904	1.19331	5e-05	0.00012894
1103	Zfp281	2.11401	4.96172	1.19297	5e-05	0.00012894
1104	Gnptab	8.37973	19.2825	1.19266	5e-05	0.00012894
1105	Mtmr4	7.94116	18.2736	1.19216	5e-05	0.00012894
1106	Prdm10	1.22277	2.9223	1.19208	5e-05	0.00012894
1107	Ehf	85.2649	194.868	1.19152	5e-05	0.00012894
1108	Znfx1	9.66873	22.2087	1.19136	5e-05	0.00012894
1109	Wwc1	17.4151	39.8715	1.19037	5e-05	0.00012894
1110	Ccnt1	3.07044	7.13526	1.19036	5e-05	0.00012894
1111	Rab11fip2	2.31619	5.41111	1.18961	5e-05	0.00012894
1112	Cadps2	8.91772	20.4683	1.18959	5e-05	0.00012894
1113	Sprtn	4.223	9.75901	1.18941	5e-05	0.00012894
1114	Itga4	0.410736	1.06462	1.18921	5e-05	0.00012894
1115	Agmo	5.34037	12.3044	1.18908	5e-05	0.00012894
1116	Tef	20.3728	46.5777	1.18903	5e-05	0.00012894
1117	Fsbp	0.48919	1.24334	1.18902	5e-05	0.00012894
1118	Evi5l	4.51812	10.4287	1.18895	5e-05	0.00012894
1119	Ankrd11	8.56181	19.6466	1.18886	5e-05	0.00012894
1120	Zcchc11	3.3039	7.65288	1.18754	5e-05	0.00012894
1121	Zfhx3	2.5382	5.90549	1.18673	5e-05	0.00012894
1122	Smek2	10.1773	23.2922	1.18657	5e-05	0.00012894
1123	Macc1	1.64073	3.86186	1.18649	5e-05	0.00012894
1124	Shank2	1.13278	2.70411	1.18563	0.00745	0.0136757
1125	Ide	18.0673	41.2191	1.18546	5e-05	0.00012894
1126	Atp12a	55.5613	126.464	1.18512	5e-05	0.00012894
1127	Reln	1.59573	3.7557	1.18509	5e-05	0.00012894
1128	9230114K14Rik	0.464818	1.18401	1.1848	0.00595	0.0111255
1129	Myocd	1.19011	2.83212	1.18445	5e-05	0.00012894
1130	Zbtb1	6.83424	15.6543	1.18394	5e-05	0.00012894
1131	Ubr3	9.25564	21.1512	1.18364	5e-05	0.00012894
1132	Zkscan8	2.36931	5.5036	1.18225	5e-05	0.00012894
1133	Gls	9.06534	20.6929	1.18183	5e-05	0.00012894
1134	Alcam	16.4273	37.3919	1.18173	5e-05	0.00012894
1135	Cnnm2	2.67623	6.19731	1.18161	5e-05	0.00012894
1136	Dopey1	3.71706	8.55509	1.18109	5e-05	0.00012894
1137	Tmem170	4.93791	11.3232	1.18107	5e-05	0.00012894
1138	Ppl	2.48516	5.76149	1.18101	5e-05	0.00012894
1139	Amer1	4.00436	9.20471	1.1808	5e-05	0.00012894
1140	Hdlbp	118.295	268.303	1.18079	5e-05	0.00012894
1141	Tle4	4.48074	10.2844	1.18077	5e-05	0.00012894
1142	Zbtb20	0.815616	1.97536	1.18055	0.0036	0.00700373
1143	Stxbp6	13.2542	30.1596	1.1801	5e-05	0.00012894
1144	Thrb	0.79193	1.92064	1.17981	5e-05	0.00012894
1145	Uggt2	1.73652	4.05857	1.17911	5e-05	0.00012894
1146	Ccpg1	49.5267	112.241	1.1787	5e-05	0.00012894
1147	Fam161a	1.98677	4.62322	1.1785	5e-05	0.00012894
1148	Esyt2	13.1183	29.7998	1.1776	5e-05	0.00012894
1149	AI506816	14.3404	32.5604	1.17743	5e-05	0.00012894
1150	E130308A19Rik	2.43471	5.63047	1.17683	5e-05	0.00012894
1151	Foxp1	2.64394	6.10089	1.17623	5e-05	0.00012894
1152	Cd2ap	19.3456	43.8364	1.17597	5e-05	0.00012894
1153	Slc30a4	10.482	23.8043	1.17566	5e-05	0.00012894
1154	Smarcc1	8.18074	18.6022	1.17538	5e-05	0.00012894
1155	Zc3h13	3.69773	8.47614	1.17519	5e-05	0.00012894
1156	Ktn1	17.5853	39.8305	1.17494	5e-05	0.00012894
1157	Plekhm3	1.07412	2.55025	1.17455	5e-05	0.00012894
1158	Rps15a-ps4	11.8011	26.7621	1.17448	5e-05	0.00012894
1159	Gsap	0.589508	1.456	1.1742	5e-05	0.00012894
1160	Mtmr1	6.91037	15.7152	1.17375	5e-05	0.00012894
1161	Zhx3	1.4673	3.43456	1.17325	0.00015	0.000365827
1162	Kdm5b	7.94715	18.0456	1.17307	5e-05	0.00012894
1163	Mbd5	1.7337	4.03213	1.17213	5e-05	0.00012894
1164	4922501C03Rik	2.21169	5.10644	1.17135	5e-05	0.00012894
1165	Gm13034	1.04872	2.48617	1.17079	5e-05	0.00012894
1166	Sntb1	1.56058	3.63748	1.17038	5e-05	0.00012894
1167	Abhd13	11.126	25.1642	1.17025	5e-05	0.00012894
1168	1110037F02Rik	7.12544	16.157	1.1699	5e-05	0.00012894
1169	Dtx3l	8.55487	19.3633	1.16917	5e-05	0.00012894
1170	Ntn4	3.54453	8.09269	1.1686	5e-05	0.00012894
1171	Kpna1	11.8433	26.7262	1.16744	5e-05	0.00012894
1172	Magi3	2.87108	6.57294	1.16734	5e-05	0.00012894
1173	Cdc42bpa	4.74727	10.7858	1.1672	5e-05	0.00012894
1174	Mcph1	1.94356	4.48843	1.16692	5e-05	0.00012894
1175	Ireb2	14.472	32.6	1.16609	5e-05	0.00012894
1176	Ttc28	1.39381	3.2501	1.16521	5e-05	0.00012894
1177	Ssh2	2.50529	5.74223	1.16508	5e-05	0.00012894
1178	Kif1b	11.7068	26.3653	1.16448	5e-05	0.00012894
1179	L3mbtl3	2.78504	6.36645	1.16438	5e-05	0.00012894
1180	Pcnt	1.94377	4.47873	1.16371	5e-05	0.00012894
1181	Eif4g1	67.4675	151.149	1.16252	5e-05	0.00012894
1182	Usp33	11.4276	25.7013	1.16235	5e-05	0.00012894
1183	Foxj3	5.20708	11.7776	1.16225	5e-05	0.00012894
1184	Ahnak	7.62149	17.18	1.16215	5e-05	0.00012894
1185	Arid1b	4.26908	9.67752	1.16214	5e-05	0.00012894
1186	A330023F24Rik	2.55108	5.832	1.16194	5e-05	0.00012894
1187	AK142664	0.495227	1.23152	1.16156	0.00015	0.000365827
1188	Cep164	5.02011	11.3528	1.16145	5e-05	0.00012894
1189	Fam160b1	6.64532	14.9833	1.16099	5e-05	0.00012894
1190	Ccp110	2.45075	5.60369	1.16097	5e-05	0.00012894
1191	Epb4.1	45.1556	101.095	1.16097	5e-05	0.00012894
1192	Asxl1	5.05108	11.4166	1.16077	5e-05	0.00012894
1193	Glcci1	1.55357	3.59525	1.16009	5e-05	0.00012894
1194	Srgap2	5.21545	11.775	1.15966	5e-05	0.00012894
1195	Prkar2a	9.25159	20.7912	1.15961	5e-05	0.00012894
1196	Rnf170	3.00307	6.82669	1.15847	5e-05	0.00012894
1197	Synj2	9.35646	21.0083	1.15844	5e-05	0.00012894
1198	Ptpn3	7.10464	15.9665	1.15706	5e-05	0.00012894
1199	Pde3a	0.537772	1.32072	1.15551	5e-05	0.00012894
1200	Brd4	8.64546	19.3814	1.15549	5e-05	0.00012894
1201	Ulk2	6.39431	14.3513	1.15395	5e-05	0.00012894
1202	Gpatch2	3.3549	7.58549	1.15349	5e-05	0.00012894
1203	Fzd5	1.89512	4.33692	1.15308	5e-05	0.00012894
1204	Notch1	3.87207	8.73234	1.1529	5e-05	0.00012894
1205	Nufip2	4.28502	9.64027	1.15138	5e-05	0.00012894
1206	Acap2	6.18494	13.8484	1.15013	5e-05	0.00012894
1207	Tmem30a	27.1421	60.3577	1.15009	5e-05	0.00012894
1208	Ankrd35	2.93333	6.63134	1.14999	5e-05	0.00012894
1209	Ralgapb	6.98122	15.6132	1.14991	5e-05	0.00012894
1210	Hnrnpr	5.85309	13.1088	1.14979	5e-05	0.00012894
1211	AK014798	0.46298	1.14854	1.14909	0.0008	0.00175074
1212	Fam65b	0.415896	1.04382	1.14871	5e-05	0.00012894
1213	Lrp6	7.26988	16.236	1.14834	5e-05	0.00012894
1214	AK047931	5.28281	11.8301	1.14817	0.0005	0.0011298
1215	Clcn3	14.517	32.294	1.14808	5e-05	0.00012894
1216	Serinc5	6.43585	14.3827	1.14788	5e-05	0.00012894
1217	Cachd1	2.72215	6.15294	1.14774	5e-05	0.00012894
1218	Kpna4	10.7337	23.9002	1.14752	5e-05	0.00012894
1219	Fan1	1.24054	2.86932	1.14732	5e-05	0.00012894
1220	Nek4	3.89966	8.75845	1.14718	5e-05	0.00012894
1221	Zfp185	9.86343	21.9575	1.14655	5e-05	0.00012894
1222	Akap2	5.51986	12.34	1.14638	5e-05	0.00012894
1223	Dcaf10	4.38755	9.83277	1.14627	5e-05	0.00012894
1224	P2ry2	3.57206	8.02604	1.14596	5e-05	0.00012894
1225	Rapgef2	1.93175	4.3921	1.14467	5e-05	0.00012894
1226	Cacul1	6.04413	13.481	1.14431	5e-05	0.00012894
1227	Mettl4	1.7169	3.91593	1.14426	5e-05	0.00012894
1228	Dnajc16	4.95894	11.0792	1.14391	5e-05	0.00012894
1229	Kdm3b	6.90523	15.3592	1.14196	5e-05	0.00012894
1230	Zfml	7.82319	17.3796	1.14152	5e-05	0.00012894
1231	Luc7l2	31.0277	68.5516	1.14109	5e-05	0.00012894
1232	Gpr128	28.3277	62.5807	1.14072	5e-05	0.00012894
1233	Abca6	0.871869	2.04288	1.14072	5e-05	0.00012894
1234	Rbm25	21.5276	47.5836	1.14062	5e-05	0.00012894
1235	Ctnnd1	39.4028	86.9766	1.14033	5e-05	0.00012894
1236	Tanc2	4.15331	9.27426	1.14012	5e-05	0.00012894
1237	2900056M20Rik	1.01192	2.34985	1.13964	5e-05	0.00012894
1238	Map4k5	7.92681	17.5845	1.13959	5e-05	0.00012894
1239	Sf3b3	18.2131	40.2404	1.13935	0.0117	0.0206968
1240	Esco1	4.44891	9.91844	1.13907	5e-05	0.00012894
1241	Ercc6l2	3.75588	8.38204	1.13735	5e-05	0.00012894
1242	Bmp2k	0.814658	1.91183	1.1372	5e-05	0.00012894
1243	Zfp26	1.30456	2.98901	1.13703	5e-05	0.00012894
1244	Zfp709	0.695338	1.64916	1.13702	5e-05	0.00012894
1245	Zmat1	0.895048	2.08834	1.137	5e-05	0.00012894
1246	Mia3	28.9674	63.796	1.13632	5e-05	0.00012894
1247	2410089E03Rik	0.945354	2.19762	1.13615	5e-05	0.00012894
1248	Rprd2	3.71141	8.27592	1.13592	5e-05	0.00012894
1249	Dnajb9	50.1214	110.247	1.13567	5e-05	0.00012894
1250	Qk	7.40383	16.3871	1.13564	5e-05	0.00012894
1251	Rai2	2.6527	5.94652	1.13526	5e-05	0.00012894
1252	2210404O09Rik	0.920382	2.14105	1.13507	5e-05	0.00012894
1253	Ylpm1	5.55013	12.3086	1.13498	5e-05	0.00012894
1254	Agtpbp1	3.86693	8.60837	1.13438	5e-05	0.00012894
1255	Bdp1	3.10195	6.92883	1.13433	5e-05	0.00012894
1256	Cadm1	14.9291	32.8909	1.13431	5e-05	0.00012894
1257	Zbtb14	3.1481	7.02921	1.13415	5e-05	0.00012894
1258	Acvr1b	3.58678	7.99029	1.13383	5e-05	0.00012894
1259	Ptprn2	1.24204	2.84347	1.13309	5e-05	0.00012894
1260	Efr3a	9.29604	20.5062	1.13295	5e-05	0.00012894
1261	Pim1	2.73345	6.11024	1.13209	5e-05	0.00012894
1262	Rhoq	24.0768	52.8826	1.1319	5e-05	0.00012894
1263	Anapc1	6.97038	15.3917	1.13164	5e-05	0.00012894
1264	Pdgfd	6.4022	14.1427	1.13122	5e-05	0.00012894
1265	Amot	4.87964	10.7996	1.13016	5e-05	0.00012894
1266	Tfdp2	9.67207	21.2847	1.12984	5e-05	0.00012894
1267	Tlk1	14.8391	32.5834	1.12946	5e-05	0.00012894
1268	Folh1	0.48418	1.17721	1.12851	0.00015	0.000365827
1269	Ints6	10.0962	22.1904	1.12839	5e-05	0.00012894
1270	Gltscr1l	3.69553	8.19719	1.12832	5e-05	0.00012894
1271	Tmed7	29.4765	64.5066	1.12723	5e-05	0.00012894
1272	Cdk12	4.31383	9.53944	1.12692	5e-05	0.00012894
1273	Ptprb	1.91455	4.29912	1.12676	5e-05	0.00012894
1274	Pnpla8	13.1057	28.7286	1.12634	5e-05	0.00012894
1275	Phkb	11.1924	24.5504	1.12626	5e-05	0.00012894
1276	Lpp	5.20998	11.4855	1.12554	5e-05	0.00012894
1277	Psma3	4.22895	9.34183	1.12505	5e-05	0.00012894
1278	Klf9	11.5643	25.3388	1.12493	5e-05	0.00012894
1279	Trim2	10.5688	23.1572	1.12428	5e-05	0.00012894
1280	Rdh7	0.549076	1.31464	1.12398	0.0004	0.000917777
1281	Yipf6	18.9856	41.4535	1.12249	5e-05	0.00012894
1282	Psmd11	8.45909	18.5216	1.12145	5e-05	0.00012894
1283	Mrs2	5.77779	12.6875	1.12139	5e-05	0.00012894
1284	Ppm1l	0.66704	1.56871	1.12136	0.0004	0.000917777
1285	Zbtb39	2.34993	5.22838	1.12096	5e-05	0.00012894
1286	Mfn1	13.3743	29.2018	1.12078	5e-05	0.00012894
1287	Nbr1	35.101	76.4313	1.12043	5e-05	0.00012894
1288	Pard3b	1.3187	2.98439	1.12042	5e-05	0.00012894
1289	Adarb2	0.44882	1.09311	1.12032	5e-05	0.00012894
1290	Ppp3cb	14.4018	31.4129	1.11971	5e-05	0.00012894
1291	Rab11fip1	10.85	23.6904	1.11945	5e-05	0.00012894
1292	Ppip5k2	4.24086	9.32958	1.11921	5e-05	0.00012894
1293	Cggbp1	28.9704	63.0439	1.11909	5e-05	0.00012894
1294	Ttc37	5.81968	12.7511	1.1183	5e-05	0.00012894
1295	Zfp799	1.00236	2.2927	1.11804	5e-05	0.00012894
1296	Cnot6	8.11957	17.7282	1.11703	5e-05	0.00012894
1297	Mab21l3	1.49108	3.35076	1.11691	5e-05	0.00012894
1298	AK182887	13.2278	28.7966	1.11646	0.0211	0.0353242
1299	Tsc1	2.59859	5.75049	1.11635	5e-05	0.00012894
1300	Pola1	1.63954	3.67035	1.11599	5e-05	0.00012894
1301	Esrp1	27.1073	58.8347	1.11512	5e-05	0.00012894
1302	Rbms3	6.25806	13.6689	1.11475	5e-05	0.00012894
1303	Pten	7.36562	16.0641	1.11446	5e-05	0.00012894
1304	Sowahc	4.9743	10.8815	1.11379	5e-05	0.00012894
1305	Ptpn11	26.0495	56.4911	1.11379	5e-05	0.00012894
1306	Atp2b1	5.95752	13.0064	1.11347	5e-05	0.00012894
1307	Pak2	15.0405	32.6554	1.11332	5e-05	0.00012894
1308	Ptch1	5.33703	11.6574	1.11268	5e-05	0.00012894
1309	Zmym5	9.50246	20.6605	1.11237	5e-05	0.00012894
1310	Smc3	8.81221	19.1614	1.11186	5e-05	0.00012894
1311	Rnf144b	4.44346	9.71628	1.11139	5e-05	0.00012894
1312	Rc3h2	3.23979	7.1153	1.1113	5e-05	0.00012894
1313	Ap4e1	2.34184	5.17434	1.11102	5e-05	0.00012894
1314	Atp11b	15.6808	33.9706	1.11036	5e-05	0.00012894
1315	Cdkl2	3.47022	7.60644	1.11005	5e-05	0.00012894
1316	Zfp532	16.3184	35.3259	1.10949	5e-05	0.00012894
1317	Rsc1a1	3.71252	8.12586	1.10942	0.00115	0.00244544
1318	Glce	7.8261	16.9933	1.10875	5e-05	0.00012894
1319	Stt3b	136.063	293.522	1.10863	5e-05	0.00012894
1320	Papd4	3.08302	6.75953	1.10771	5e-05	0.00012894
1321	Sort1	59.1542	127.574	1.10748	5e-05	0.00012894
1322	Wee1	7.67671	16.6533	1.10721	5e-05	0.00012894
1323	Chd2	4.75551	10.3584	1.10697	5e-05	0.00012894
1324	Atp6v0a1	31.8143	68.6177	1.10648	5e-05	0.00012894
1325	Serinc1	38.5284	83.0627	1.10627	5e-05	0.00012894
1326	Armcx5	1.15362	2.59866	1.10614	0.00435	0.00833737
1327	Myo7a	1.27152	2.85198	1.10591	5e-05	0.00012894
1328	Atrn	3.90871	8.52305	1.10506	5e-05	0.00012894
1329	Suz12	8.59847	18.6037	1.10449	5e-05	0.00012894
1330	Cav2	32.802	70.5997	1.10353	5e-05	0.00012894
1331	U2surp	12.5879	27.153	1.10296	5e-05	0.00012894
1332	Daam2	3.54778	7.73211	1.10238	5e-05	0.00012894
1333	Mtmr10	4.74924	10.3114	1.10233	5e-05	0.00012894
1334	Klf6	15.1682	32.679	1.10224	5e-05	0.00012894
1335	Evi5	7.31231	15.7938	1.10047	5e-05	0.00012894
1336	Fbxl5	25.5794	54.9478	1.10007	5e-05	0.00012894
1337	Lrrc16a	8.91373	19.2161	1.09961	5e-05	0.00012894
1338	Tubgcp5	3.9958	8.67366	1.09903	5e-05	0.00012894
1339	Sgms2	12.9677	27.8916	1.09899	5e-05	0.00012894
1340	Celf2	3.9922	8.66557	1.09897	0.00065	0.00144392
1341	Zbtb18	10.8343	23.3099	1.09826	5e-05	0.00012894
1342	Klhdc1	1.6367	3.61816	1.09824	5e-05	0.00012894
1343	Phf21a	6.6922	14.4407	1.09815	5e-05	0.00012894
1344	Armcx3	6.17951	13.3376	1.09755	5e-05	0.00012894
1345	Tgoln1	21.9417	47.0646	1.09747	5e-05	0.00012894
1346	Gm16675	1.58441	3.50377	1.09726	0.0001	0.000250071
1347	Plek	0.685832	1.58122	1.09722	5e-05	0.00012894
1348	Strn3	14.7604	31.6916	1.09717	5e-05	0.00012894
1349	Arhgap20	1.42556	3.16059	1.09579	5e-05	0.00012894
1350	Golga1	12.6207	27.0687	1.09477	5e-05	0.00012894
1351	Wasf2	9.21234	19.7846	1.09444	5e-05	0.00012894
1352	Usp31	1.82522	4.01079	1.09439	5e-05	0.00012894
1353	Fam117b	4.35552	9.4102	1.09388	5e-05	0.00012894
1354	Chd9	4.92803	10.6287	1.09341	5e-05	0.00012894
1355	Ror1	0.530919	1.24531	1.09241	5e-05	0.00012894
1356	Cdk13	5.01183	10.7964	1.09194	5e-05	0.00012894
1357	Map4k3	9.38885	20.1254	1.09186	5e-05	0.00012894
1358	Rad21	19.3562	41.3624	1.09157	5e-05	0.00012894
1359	Cyp4f17	2.97343	6.44913	1.09145	5e-05	0.00012894
1360	Dennd5b	0.822171	1.86504	1.09145	5e-05	0.00012894
1361	Cdk5rap2	1.49968	3.30845	1.09133	5e-05	0.00012894
1362	Sel1l3	18.0655	38.6047	1.09131	5e-05	0.00012894
1363	Adam22	0.475226	1.12518	1.09079	5e-05	0.00012894
1364	Usp6nl	4.33132	9.33626	1.09048	5e-05	0.00012894
1365	Mef2d	8.53076	18.2773	1.09037	5e-05	0.00012894
1366	Mcm9	2.10288	4.59032	1.0903	5e-05	0.00012894
1367	Hace1	3.41327	7.3757	1.08939	5e-05	0.00012894
1368	Sf3b1	37.9301	80.7628	1.08833	5e-05	0.00012894
1369	Lcp1	40.3975	85.9871	1.08796	5e-05	0.00012894
1370	Rhobtb3	19.8045	42.2091	1.08787	5e-05	0.00012894
1371	Nup160	2.92651	6.3309	1.08737	5e-05	0.00012894
1372	Nrg1	0.45286	1.0746	1.08718	0.00365	0.00709138
1373	Mzt1	10.9916	23.4601	1.08688	5e-05	0.00012894
1374	Zfp964	0.657328	1.5086	1.08682	0.00025	0.000590004
1375	Usp8	13.269	28.2947	1.08673	5e-05	0.00012894
1376	Btbd9	3.48483	7.51117	1.08621	5e-05	0.00012894
1377	Ankib1	4.81364	10.331	1.08601	5e-05	0.00012894
1378	Zfp715	5.73921	12.2938	1.08577	5e-05	0.00012894
1379	Prpf39	11.9986	25.5773	1.08565	5e-05	0.00012894
1380	Chml	0.826424	1.86526	1.08498	5e-05	0.00012894
1381	Themis2	0.512164	1.19829	1.08462	5e-05	0.00012894
1382	AK011498	1.65459	3.61897	1.08377	0.0001	0.000250071
1383	Scarb2	23.5922	50.1123	1.08363	5e-05	0.00012894
1384	Ppp1cb	49.3435	104.671	1.08339	5e-05	0.00012894
1385	Ubxn7	3.03321	6.53503	1.08246	5e-05	0.00012894
1386	Lep	0.428446	1.01889	1.08224	0.00035	0.00080977
1387	Ptprf	46.4699	98.4959	1.08213	5e-05	0.00012894
1388	Zfp758	2.64326	5.70773	1.08208	5e-05	0.00012894
1389	Scamp1	44.4299	94.1258	1.08135	5e-05	0.00012894
1390	Trappc8	7.43418	15.838	1.08095	5e-05	0.00012894
1391	C2cd5	6.59754	14.0657	1.0807	5e-05	0.00012894
1392	Btaf1	3.8959	8.35111	1.08062	5e-05	0.00012894
1393	Arap2	2.18991	4.743	1.08061	5e-05	0.00012894
1394	Slc33a1	23.4872	49.7332	1.0791	5e-05	0.00012894
1395	Dock3	7.38377	15.7109	1.07908	5e-05	0.00012894
1396	Arl5a	12.7768	27.1023	1.07895	5e-05	0.00012894
1397	Fam120c	2.44629	5.27711	1.07843	5e-05	0.00012894
1398	Nfx1	19.5402	41.3655	1.0781	5e-05	0.00012894
1399	Ssfa2	10.2808	21.8126	1.07784	5e-05	0.00012894
1400	Myo6	9.99264	21.1992	1.0775	5e-05	0.00012894
1401	Pde4dip	12.5372	26.5631	1.07717	5e-05	0.00012894
1402	Zfp120	3.5092	7.50951	1.07612	5e-05	0.00012894
1403	Paqr8	1.9638	4.24916	1.07543	5e-05	0.00012894
1404	Oxr1	13.515	28.5858	1.07514	5e-05	0.00012894
1405	Sestd1	2.34357	5.04782	1.07497	5e-05	0.00012894
1406	Osbpl3	0.915756	2.03905	1.07442	5e-05	0.00012894
1407	Rfx7	5.76847	12.2553	1.07407	0.00095	0.00204747
1408	Dip2b	2.42361	5.21288	1.07401	5e-05	0.00012894
1409	Trp63	5.80115	12.3229	1.07393	5e-05	0.00012894
1410	2610018G03Rik	1.05752	2.33586	1.07339	0.0001	0.000250071
1411	Dusp16	6.25393	13.2706	1.07334	5e-05	0.00012894
1412	Atp2a2	41.8269	88.1198	1.07323	5e-05	0.00012894
1413	Gen1	0.520637	1.20557	1.07286	5e-05	0.00012894
1414	Hlf	5.70065	12.1002	1.07262	5e-05	0.00012894
1415	Arhgef10	3.59663	7.67343	1.07234	5e-05	0.00012894
1416	Zfp280b	2.65192	5.68643	1.07224	5e-05	0.00012894
1417	Champ1	7.46428	15.8051	1.07221	5e-05	0.00012894
1418	Dlg2	0.822923	1.83977	1.0716	5e-05	0.00012894
1419	Rps6ka5	0.952412	2.11169	1.07145	5e-05	0.00012894
1420	Tiparp	3.74991	7.98295	1.07006	5e-05	0.00012894
1421	Clcn5	1.22064	2.6725	1.06995	5e-05	0.00012894
1422	Homer1	1.2104	2.651	1.06995	5e-05	0.00012894
1423	Dhx40	18.6049	39.1503	1.06929	5e-05	0.00012894
1424	Gna12	23.3623	49.1102	1.06861	5e-05	0.00012894
1425	Selt	23.7276	49.8715	1.06847	5e-05	0.00012894
1426	Fbxo30	2.44271	5.23028	1.06784	5e-05	0.00012894
1427	Huwe1	29.8358	62.6295	1.06727	5e-05	0.00012894
1428	Lrrc8e	4.72274	10.0054	1.0672	5e-05	0.00012894
1429	Ppm1k	1.65121	3.56936	1.06718	5e-05	0.00012894
1430	Ptprj	7.42056	15.6509	1.06652	5e-05	0.00012894
1431	DQ685776	6.70689	14.1536	1.06626	5e-05	0.00012894
1432	Smc2	1.5525	3.35958	1.06595	5e-05	0.00012894
1433	Ubn1	12.9424	27.2037	1.06589	5e-05	0.00012894
1434	AK048595	0.691005	1.55589	1.06585	0.00385	0.00744784
1435	Eif2ak3	11.8913	24.9926	1.06527	5e-05	0.00012894
1436	Rasa1	7.25395	15.2879	1.06521	5e-05	0.00012894
1437	Prrc2c	12.6104	26.4764	1.06414	5e-05	0.00012894
1438	Fam84a	14.0408	29.4622	1.06389	5e-05	0.00012894
1439	Slc30a7	17.8244	37.3589	1.06338	5e-05	0.00012894
1440	Kdm5d	3.52237	7.46323	1.06207	5e-05	0.00012894
1441	Arid1a	10.5899	22.2123	1.06159	5e-05	0.00012894
1442	Caprin1	33.8571	70.7628	1.06132	5e-05	0.00012894
1443	Ergic2	43.9196	91.7144	1.06057	5e-05	0.00012894
1444	Cmtm4	11.293	23.6623	1.06053	5e-05	0.00012894
1445	Slc2a12	2.77061	5.88666	1.06039	0.0001	0.000250071
1446	Ipo9	17.7499	37.1188	1.06012	5e-05	0.00012894
1447	Zc3h14	18.1032	37.8489	1.05987	5e-05	0.00012894
1448	Adarb1	1.4945	3.22406	1.05984	5e-05	0.00012894
1449	Atxn3	3.42477	7.24705	1.05964	5e-05	0.00012894
1450	Ppm1e	1.56378	3.36695	1.0592	0.00465	0.00885746
1451	Ccdc6	14.6803	30.6982	1.05917	5e-05	0.00012894
1452	Dock8	1.0888	2.37698	1.05908	5e-05	0.00012894
1453	Shroom2	2.62383	5.5743	1.05881	5e-05	0.00012894
1454	Mtf2	3.11107	6.58722	1.05835	5e-05	0.00012894
1455	Mtdh	16.1083	33.6538	1.05832	5e-05	0.00012894
1456	Exoc5	7.82408	16.4002	1.05817	5e-05	0.00012894
1457	Spopl	1.73853	3.72762	1.05789	5e-05	0.00012894
1458	Wdr26	15.6441	32.6677	1.05746	5e-05	0.00012894
1459	Strip2	5.05816	10.6331	1.05714	5e-05	0.00012894
1460	Cyfip2	0.698213	1.56035	1.05664	5e-05	0.00012894
1461	Slc16a7	23.417	48.8002	1.05614	5e-05	0.00012894
1462	Myo1d	31.3145	65.2095	1.05586	5e-05	0.00012894
1463	Appl1	3.54166	7.46997	1.05569	5e-05	0.00012894
1464	Kcnj2	2.10853	4.49036	1.05552	5e-05	0.00012894
1465	2210018M11Rik	4.25919	8.95994	1.05544	5e-05	0.00012894
1466	Mfn2	15.4579	32.2258	1.05504	5e-05	0.00012894
1467	Ces2f	0.488028	1.12174	1.05498	5e-05	0.00012894
1468	Tgfbr3	6.37197	13.3463	1.05493	5e-05	0.00012894
1469	Rybp	5.03751	10.5725	1.05476	5e-05	0.00012894
1470	Pik3ca	5.27872	11.0722	1.05458	5e-05	0.00012894
1471	Spock1	0.995859	2.17556	1.05416	5e-05	0.00012894
1472	Zfp445	11.4417	23.8646	1.05405	5e-05	0.00012894
1473	Fam178a	4.02355	8.45949	1.05364	5e-05	0.00012894
1474	Jade2	4.22481	8.87696	1.05359	5e-05	0.00012894
1475	Bptf	6.92032	14.4668	1.05308	5e-05	0.00012894
1476	Mob3b	2.32469	4.92926	1.05255	5e-05	0.00012894
1477	Nnt	9.21582	19.2132	1.05183	5e-05	0.00012894
1478	Gpr65	0.717256	1.59428	1.05181	0.00065	0.00144392
1479	Cgn	11.2617	23.4528	1.05172	5e-05	0.00012894
1480	Zc3h11a	28.9894	60.1966	1.05158	5e-05	0.00012894
1481	Pdlim5	10.3239	21.5052	1.05148	5e-05	0.00012894
1482	Gigyf2	11.3671	23.6653	1.05136	5e-05	0.00012894
1483	Atf2	10.4539	21.7593	1.05047	5e-05	0.00012894
1484	Cacna1c	1.12949	2.4451	1.04966	5e-05	0.00012894
1485	Csgalnact2	4.51794	9.45877	1.04958	5e-05	0.00012894
1486	AU022754	2.04053	4.32842	1.04882	0.00195	0.00397459
1487	Sun1	18.361	38.0888	1.04867	5e-05	0.00012894
1488	Lifr	9.93486	20.658	1.04865	5e-05	0.00012894
1489	Nab1	7.75137	16.1377	1.04833	5e-05	0.00012894
1490	Nsun6	1.44037	3.08562	1.0483	5e-05	0.00012894
1491	Sc5d	19.1377	39.6686	1.04769	5e-05	0.00012894
1492	Map3k5	5.99068	12.4873	1.04729	5e-05	0.00012894
1493	Zfp617	3.18915	6.69655	1.04709	5e-05	0.00012894
1494	Gpr146	3.04229	6.39249	1.04696	5e-05	0.00012894
1495	Smad9	5.23124	10.9115	1.04647	5e-05	0.00012894
1496	Sacm1l	14.3459	29.7346	1.04633	5e-05	0.00012894
1497	Ppp2r5e	6.23115	12.9753	1.0463	5e-05	0.00012894
1498	Scyl2	13.2236	27.4138	1.04617	5e-05	0.00012894
1499	Gbp4	0.963093	2.09528	1.04614	5e-05	0.00012894
1500	Nfatc3	7.21793	14.9965	1.04471	5e-05	0.00012894
1501	Tom1l1	40.7423	84.1551	1.0447	5e-05	0.00012894
1502	Il1rap	2.52724	5.31934	1.04457	5e-05	0.00012894
1503	Rfc1	7.74102	16.0727	1.04445	5e-05	0.00012894
1504	Qsox1	498.408	1028.01	1.04431	5e-05	0.00012894
1505	Cpsf6	10.7791	22.3349	1.04419	5e-05	0.00012894
1506	Fosl2	4.76409	9.92916	1.04396	5e-05	0.00012894
1507	Pard3	7.71357	16.0092	1.04383	5e-05	0.00012894
1508	Trim44	14.0144	28.9969	1.0437	5e-05	0.00012894
1509	B230219D22Rik	12.9633	26.8262	1.04349	5e-05	0.00012894
1510	Rad54l2	2.32167	4.89093	1.04331	5e-05	0.00012894
1511	Dbt	9.91201	20.53	1.04301	5e-05	0.00012894
1512	Iqsec1	2.87708	6.0295	1.04187	5e-05	0.00012894
1513	Dhx36	6.02328	12.5025	1.04133	5e-05	0.00012894
1514	Adam9	25.4896	52.5642	1.04126	5e-05	0.00012894
1515	Zdhhc2	2.91736	6.1095	1.04119	5e-05	0.00012894
1516	AU040320	82.2561	169.354	1.04095	5e-05	0.00012894
1517	Fbxo3	17.7125	36.5451	1.04073	5e-05	0.00012894
1518	Cenpc1	3.61336	7.53727	1.04033	5e-05	0.00012894
1519	Usp46	7.34131	15.2044	1.04032	5e-05	0.00012894
1520	Mkln1	14.3403	29.5945	1.0401	5e-05	0.00012894
1521	Pot1b	1.91237	4.03806	1.04006	5e-05	0.00012894
1522	Intu	0.962747	2.08482	1.03972	5e-05	0.00012894
1523	Itgam	1.66652	3.53135	1.0396	5e-05	0.00012894
1524	Fgf10	2.0461	4.31059	1.03925	5e-05	0.00012894
1525	Ankle2	5.705	11.827	1.03886	5e-05	0.00012894
1526	Kmt2d	4.14336	8.61432	1.03818	5e-05	0.00012894
1527	Zfp169	0.850929	1.85255	1.03795	5e-05	0.00012894
1528	Myo1c	42.1758	86.7026	1.03791	5e-05	0.00012894
1529	Tcf12	12.2332	25.2114	1.03724	5e-05	0.00012894
1530	Atxn1l	4.50341	9.34359	1.03663	5e-05	0.00012894
1531	Sp1	9.59042	19.7786	1.03659	5e-05	0.00012894
1532	Rbl1	2.50641	5.24462	1.03602	5e-05	0.00012894
1533	Myh9	28.7169	58.9796	1.03574	5e-05	0.00012894
1534	Suv420h1	9.47343	19.5266	1.0357	5e-05	0.00012894
1535	Sema4d	2.93269	6.11521	1.03521	5e-05	0.00012894
1536	Paip2b	29.6188	60.7795	1.03458	5e-05	0.00012894
1537	Spin1	11.5789	23.8159	1.03407	5e-05	0.00012894
1538	Zfp770	1.71104	3.6078	1.03375	5e-05	0.00012894
1539	Sft2d2	34.1668	70.0495	1.03362	5e-05	0.00012894
1540	Creb3l2	25.0003	51.2559	1.03283	5e-05	0.00012894
1541	Ccar1	12.6185	25.9198	1.03268	5e-05	0.00012894
1542	Mtor	4.64458	9.60455	1.03238	5e-05	0.00012894
1543	Hmgb1	5.34881	11.0449	1.03237	5e-05	0.00012894
1544	Slc25a16	8.95554	18.4149	1.03181	5e-05	0.00012894
1545	Mpdz	2.59655	5.41265	1.03163	5e-05	0.00012894
1546	Foxn2	2.39219	4.99481	1.03161	5e-05	0.00012894
1547	Zbtb4	10.3169	21.1945	1.03155	5e-05	0.00012894
1548	Tead1	2.44656	5.10554	1.0315	5e-05	0.00012894
1549	Ccdc50	9.2982	19.1038	1.03094	5e-05	0.00012894
1550	Zfp397	7.08852	14.5886	1.03093	5e-05	0.00012894
1551	Pik3r4	4.6042	9.50939	1.0305	5e-05	0.00012894
1552	Iws1	2.58715	5.38876	1.0304	5e-05	0.00012894
1553	Tshz1	7.33346	15.081	1.03016	5e-05	0.00012894
1554	Camsap2	3.83363	7.93265	1.03001	5e-05	0.00012894
1555	Otud6b	11.385	23.3479	1.02971	5e-05	0.00012894
1556	Tex2	11.2901	23.1511	1.02952	5e-05	0.00012894
1557	Gm20554	4.11897	8.51173	1.02941	5e-05	0.00012894
1558	Pex1	3.76227	7.78348	1.02938	5e-05	0.00012894
1559	Plekhf2	5.91791	12.1814	1.02914	5e-05	0.00012894
1560	Uvssa	3.07832	6.38616	1.0291	5e-05	0.00012894
1561	Chmp4c	2.28084	4.7585	1.02904	0.00065	0.00144392
1562	Mier3	2.84432	5.90758	1.02885	5e-05	0.00012894
1563	Ugcg	9.25836	18.984	1.02804	5e-05	0.00012894
1564	Csnk1g1	3.0839	6.39239	1.02795	5e-05	0.00012894
1565	Kdm1b	7.97406	16.3477	1.02652	5e-05	0.00012894
1566	Pm20d2	3.44266	7.11437	1.02604	5e-05	0.00012894
1567	Dync2h1	2.7232	5.64828	1.0258	5e-05	0.00012894
1568	Setd1b	5.34843	10.9877	1.02505	5e-05	0.00012894
1569	Cab39	37.5135	76.4145	1.02448	5e-05	0.00012894
1570	Dock2	0.594883	1.313	1.02392	5e-05	0.00012894
1571	Ero1l	4.35394	8.95594	1.02378	5e-05	0.00012894
1572	Vezf1	9.83318	20.0958	1.02373	5e-05	0.00012894
1573	Inadl	8.14842	16.6683	1.02355	5e-05	0.00012894
1574	Fam184a	1.16051	2.46221	1.02338	5e-05	0.00012894
1575	Smurf2	7.88471	16.1297	1.02332	5e-05	0.00012894
1576	Cep170	1.43411	3.01679	1.02266	5e-05	0.00012894
1577	Myh11	177.502	360.721	1.02264	0.0002	0.000479101
1578	Tns3	9.71946	19.8488	1.02259	5e-05	0.00012894
1579	AK043564	13.345	27.2062	1.02216	5e-05	0.00012894
1580	C330007P06Rik	6.35868	13.0149	1.0219	5e-05	0.00012894
1581	Prom1	53.3251	108.359	1.02156	5e-05	0.00012894
1582	Rad18	1.17176	2.4806	1.02088	5e-05	0.00012894
1583	Kitl	5.74126	11.7458	1.02002	5e-05	0.00012894
1584	Yme1l1	17.7041	36.0031	1.01991	5e-05	0.00012894
1585	Chd4	26.3254	53.469	1.01947	5e-05	0.00012894
1586	Sass6	0.689112	1.4991	1.01896	0.0045	0.00860291
1587	Dlc1	3.42356	7.03329	1.01753	5e-05	0.00012894
1588	Mapk1ip1l	7.67687	15.6363	1.01683	5e-05	0.00012894
1589	Adam10	19.5667	39.6895	1.01663	5e-05	0.00012894
1590	Zranb3	2.40581	4.96817	1.01619	5e-05	0.00012894
1591	Ipo5	19.3703	39.2793	1.01616	5e-05	0.00012894
1592	Mtmr2	11.5749	23.5114	1.01607	5e-05	0.00012894
1593	Vps8	2.66034	5.48093	1.01566	5e-05	0.00012894
1594	Baz1a	1.70123	3.54097	1.01534	5e-05	0.00012894
1595	Akap10	5.15853	10.5294	1.01533	5e-05	0.00012894
1596	Gpi1	28.4556	57.6067	1.01497	5e-05	0.00012894
1597	Ddb1	70.1699	141.882	1.01473	5e-05	0.00012894
1598	Tmem65	10.7067	21.7342	1.01466	5e-05	0.00012894
1599	Gnl3l	6.05859	12.3418	1.01452	5e-05	0.00012894
1600	5730455P16Rik	4.23129	8.64939	1.01439	5e-05	0.00012894
1601	Baz2a	15.3604	31.1229	1.01403	5e-05	0.00012894
1602	Srek1	22.8484	46.222	1.0133	5e-05	0.00012894
1603	Celf1	15.5311	31.4509	1.01326	5e-05	0.00012894
1604	Zbtb43	3.59221	7.35061	1.01287	5e-05	0.00012894
1605	Bcor	3.61959	7.40457	1.01263	5e-05	0.00012894
1606	AW011738	3.94714	8.06483	1.01252	5e-05	0.00012894
1607	Pde4b	1.82629	3.78591	1.01243	5e-05	0.00012894
1608	Map3k1	2.95146	6.05459	1.01216	5e-05	0.00012894
1609	Dzip3	1.12372	2.36708	1.01153	5e-05	0.00012894
1610	Zscan26	14.8082	29.9521	1.01136	5e-05	0.00012894
1611	Ptpn14	3.72099	7.60056	1.01102	5e-05	0.00012894
1612	Csnk1a1	63.2325	127.533	1.01098	5e-05	0.00012894
1613	1700024P16Rik	8.72827	17.6879	1.01069	5e-05	0.00012894
1614	Runx1	0.583406	1.27676	1.01046	5e-05	0.00012894
1615	Exoc2	5.21141	10.5998	1.01042	5e-05	0.00012894
1616	Tet2	1.89007	3.90581	1.00927	5e-05	0.00012894
1617	G3bp2	36.0841	72.7193	1.00896	5e-05	0.00012894
1618	Prdm2	7.77592	15.7464	1.00863	5e-05	0.00012894
1619	Asph	11.5965	23.4284	1.00833	5e-05	0.00012894
1620	Itgae	0.667604	1.44359	1.00786	0.0009	0.00195037
1621	Sypl	27.3622	55.1147	1.00761	5e-05	0.00012894
1622	Echdc1	3.59609	7.33002	1.00737	0.0001	0.000250071
1623	Nup210	2.86876	5.86526	1.00672	5e-05	0.00012894
1624	Helz	4.14068	8.41858	1.00632	5e-05	0.00012894
1625	Clint1	53.9175	108.395	1.00613	5e-05	0.00012894
1626	Nadk2	5.92588	12.0023	1.00604	5e-05	0.00012894
1627	Cldn8	66.5494	133.757	1.00603	5e-05	0.00012894
1628	Gab1	6.13771	12.4239	1.0056	5e-05	0.00012894
1629	Slc38a1	4.49557	9.12591	1.00545	5e-05	0.00012894
1630	Epb4.1l5	5.40741	10.9533	1.00503	5e-05	0.00012894
1631	DQ716436	71.8616	144.288	1.00465	5e-05	0.00012894
1632	Styx	0.600104	1.30428	1.00419	0.0023	0.0046329
1633	Baz1b	13.7308	27.6405	1.00411	5e-05	0.00012894
1634	AA474331	1.42395	2.95639	1.00401	0.0021	0.00425887
1635	Ppp2r3a	5.02129	10.171	1.004	5e-05	0.00012894
1636	Pdzd8	4.5367	9.19863	1.00392	5e-05	0.00012894
1637	Jak2	10.0529	20.2594	1.0038	5e-05	0.00012894
1638	Eif5	45.5477	91.4274	1.00366	5e-05	0.00012894
1639	Mansc1	18.1795	36.5445	1.00337	5e-05	0.00012894
1640	Gprasp1	5.44346	11.0095	1.00294	5e-05	0.00012894
1641	AK040741	1.44042	2.98639	1.0026	5e-05	0.00012894
1642	Snph	3.21437	6.54015	1.00248	5e-05	0.00012894
1643	Ccdc64	10.0155	20.1651	1.00243	5e-05	0.00012894
1644	Bag4	3.80526	7.72004	1.00176	5e-05	0.00012894
1645	Clasp1	4.37379	8.85667	1.00146	5e-05	0.00012894
1646	Pi4k2b	13.8995	27.9246	1.00132	5e-05	0.00012894
1647	Pum1	8.9882	18.0913	1.00118	5e-05	0.00012894
1648	Cpox	8.79147	17.6926	1.00078	5e-05	0.00012894
1649	Whsc1l1	18.7851	37.6857	1.00059	5e-05	0.00012894
1650	Smarca4	14.1463	28.3903	0.999884	5e-05	0.00012894
1651	Arhgap29	8.64422	17.381	0.999386	5e-05	0.00012894
1652	Fbxl20	5.01168	10.1172	0.99913	5e-05	0.00012894
1653	Pde3b	2.78183	5.66004	0.999094	5e-05	0.00012894
1654	A130010J15Rik	7.7352	15.5574	0.998803	0.01295	0.022674
1655	Zfp677	1.17899	2.45433	0.99794	5e-05	0.00012894
1656	Arih1	9.96656	19.99	0.996907	5e-05	0.00012894
1657	Ddx46	11.4346	22.9124	0.996443	5e-05	0.00012894
1658	2610002M06Rik	6.49528	13.0579	0.996423	5e-05	0.00012894
1659	Arhgap42	2.20397	4.49549	0.996097	5e-05	0.00012894
1660	Pfkp	5.21913	10.5095	0.996094	5e-05	0.00012894
1661	Dstyk	5.22764	10.5237	0.995718	5e-05	0.00012894
1662	Ankrd32	1.23794	2.56764	0.995551	5e-05	0.00012894
1663	Med14	6.89536	13.8436	0.995133	5e-05	0.00012894
1664	Amotl1	10.8532	21.7318	0.995079	5e-05	0.00012894
1665	Gnaq	10.2863	20.5996	0.994921	5e-05	0.00012894
1666	Nlk	3.95686	7.98437	0.994772	5e-05	0.00012894
1667	Pias2	12.0754	24.1538	0.994242	5e-05	0.00012894
1668	Tbc1d23	8.79436	17.6118	0.993748	5e-05	0.00012894
1669	Rnf38	7.21725	14.4638	0.993013	5e-05	0.00012894
1670	Cep120	5.5602	11.1634	0.992717	5e-05	0.00012894
1671	Phlpp2	1.2358	2.55748	0.992355	5e-05	0.00012894
1672	Eef2	774.596	1540.51	0.991799	0.0046	0.00877706
1673	Pdcd6ip	20.0919	40.0549	0.991799	5e-05	0.00012894
1674	Dnajc1	10.885	21.7409	0.991497	5e-05	0.00012894
1675	Ppfibp1	20.4182	40.6738	0.990738	5e-05	0.00012894
1676	Nkain1	1.28757	2.65565	0.989832	5e-05	0.00012894
1677	Ankfy1	6.77573	13.5499	0.989306	5e-05	0.00012894
1678	Tm9sf3	80.7086	160.288	0.988985	5e-05	0.00012894
1679	Lig3	16.0703	31.9849	0.988548	5e-05	0.00012894
1680	Nedd1	3.6271	7.29445	0.988389	5e-05	0.00012894
1681	Ppara	0.736058	1.55852	0.988221	5e-05	0.00012894
1682	Stx17	7.39207	14.7494	0.986968	5e-05	0.00012894
1683	BC018507	6.68459	13.3461	0.986854	5e-05	0.00012894
1684	Nkap	2.77368	5.59392	0.986523	5e-05	0.00012894
1685	Gca	4.13006	8.28076	0.986403	5e-05	0.00012894
1686	Spire1	5.62457	11.2397	0.986143	5e-05	0.00012894
1687	Vwa5a	8.82189	17.5712	0.985979	5e-05	0.00012894
1688	Creb1	3.46641	6.96312	0.985833	5e-05	0.00012894
1689	Zfp110	11.3882	22.6403	0.985099	5e-05	0.00012894
1690	Gfod1	0.864302	1.80876	0.985079	5e-05	0.00012894
1691	Rnf11	27.4782	54.4852	0.984982	5e-05	0.00012894
1692	Tor1aip1	13.3476	26.5125	0.984755	5e-05	0.00012894
1693	Scaf8	7.2761	14.4929	0.984336	5e-05	0.00012894
1694	Tmem164	12.4286	24.6861	0.984306	5e-05	0.00012894
1695	Srp72	47.6117	94.2876	0.984254	5e-05	0.00012894
1696	Aqr	5.83968	11.6475	0.983897	5e-05	0.00012894
1697	Kdm4c	6.5432	13.0344	0.9834	5e-05	0.00012894
1698	Tmem87b	8.57916	17.0449	0.982152	5e-05	0.00012894
1699	Cramp1l	3.82921	7.66021	0.981856	5e-05	0.00012894
1700	Atad5	0.563632	1.21035	0.981497	5e-05	0.00012894
1701	Phlpp1	4.71276	9.40138	0.981273	5e-05	0.00012894
1702	Bcl2l11	2.58664	5.20218	0.980783	5e-05	0.00012894
1703	Tmem67	2.6422	5.31171	0.980751	5e-05	0.00012894
1704	Mgea5	19.6642	38.9033	0.980707	5e-05	0.00012894
1705	Nup155	2.52937	5.0874	0.980294	5e-05	0.00012894
1706	Xpr1	2.92921	5.87471	0.979927	5e-05	0.00012894
1707	Zfyve9	4.67243	9.31195	0.97977	5e-05	0.00012894
1708	Zfp407	1.19081	2.44528	0.979548	5e-05	0.00012894
1709	Col7a1	5.09527	10.1417	0.979185	5e-05	0.00012894
1710	Lnp	1.65234	3.35274	0.978459	5e-05	0.00012894
1711	Mospd1	4.86374	9.6791	0.978274	5e-05	0.00012894
1712	Naa30	6.79102	13.4734	0.977993	5e-05	0.00012894
1713	Vps52	17.9808	35.5117	0.977893	0.01175	0.0207782
1714	Podxl	30.5424	60.2154	0.976997	5e-05	0.00012894
1715	Gpbp1l1	11.4967	22.7261	0.97697	5e-05	0.00012894
1716	Lamc3	4.30696	8.57274	0.976704	5e-05	0.00012894
1717	Mllt10	6.0909	12.0827	0.976613	5e-05	0.00012894
1718	Cage1	0.741316	1.55529	0.976364	0.01455	0.0252262
1719	Dido1	8.22973	16.2875	0.976254	5e-05	0.00012894
1720	Phyh	225.281	443.266	0.976132	5e-05	0.00012894
1721	Phf8	5.87941	11.662	0.976058	5e-05	0.00012894
1722	Mecp2	4.11268	8.18274	0.97537	5e-05	0.00012894
1723	Sept10	4.94618	9.81045	0.973759	5e-05	0.00012894
1724	Rnasel	2.488	4.98248	0.973695	5e-05	0.00012894
1725	Synm	22.1865	43.6579	0.973373	5e-05	0.00012894
1726	Mapk9	16.7254	32.9169	0.972564	5e-05	0.00012894
1727	Steap2	0.518602	1.11382	0.972471	5e-05	0.00012894
1728	Cpeb1	1.02881	2.11473	0.972328	5e-05	0.00012894
1729	Tmem64	15.9357	31.3518	0.971855	5e-05	0.00012894
1730	Ccdc88a	0.97438	2.00581	0.970871	5e-05	0.00012894
1731	Asb7	3.07619	6.12479	0.970728	5e-05	0.00012894
1732	C030034L19Rik	6.67914	13.1859	0.970722	0.0002	0.000479101
1733	Prps1l3	12.391	24.3753	0.970438	5e-05	0.00012894
1734	Zranb1	9.16528	18.0497	0.970039	5e-05	0.00012894
1735	Samd8	3.25195	6.46588	0.969988	5e-05	0.00012894
1736	Cyp4f15	2.08356	4.17651	0.969752	5e-05	0.00012894
1737	Klhl15	1.85326	3.72424	0.969289	0.0034	0.00664413
1738	Ccng2	11.2361	22.0933	0.9692	5e-05	0.00012894
1739	Crbn	10.2752	20.2116	0.969165	5e-05	0.00012894
1740	Iars	15.6363	30.701	0.968881	5e-05	0.00012894
1741	Lactb2	7.52215	14.8154	0.968533	5e-05	0.00012894
1742	Fnbp1	13.0593	25.6471	0.968327	5e-05	0.00012894
1743	Naif1	0.606383	1.28175	0.967974	0.0173	0.029466
1744	Nsd1	11.9349	23.4379	0.967761	5e-05	0.00012894
1745	Yeats2	7.04181	13.8664	0.967599	5e-05	0.00012894
1746	AK042831	0.666251	1.39821	0.967351	0.007	0.0129143
1747	March8	19.9049	39.0145	0.96735	5e-05	0.00012894
1748	Tmem47	4.42092	8.73739	0.967004	5e-05	0.00012894
1749	Dennd3	8.79521	17.2838	0.966643	5e-05	0.00012894
1750	Sppl2a	8.69317	17.0834	0.96656	5e-05	0.00012894
1751	mKIAA1554	8.67164	17.0408	0.966516	0.0073	0.0134238
1752	Pbx1	7.65245	15.0434	0.965965	5e-05	0.00012894
1753	AK169831	8.58192	16.8581	0.965889	5e-05	0.00012894
1754	Nxpe3	16.682	32.6766	0.965752	5e-05	0.00012894
1755	Kdm5c	10.7557	21.0981	0.965482	5e-05	0.00012894
1756	Sh3rf1	7.9877	15.6879	0.965018	5e-05	0.00012894
1757	Lin9	1.36948	2.76722	0.964347	5e-05	0.00012894
1758	Ankrd52	6.45989	12.6953	0.96387	5e-05	0.00012894
1759	Nfib	14.9323	29.2176	0.963701	5e-05	0.00012894
1760	Hapln4	4.43193	8.73355	0.962868	5e-05	0.00012894
1761	Stk17b	17.0449	33.3111	0.962548	5e-05	0.00012894
1762	Wasf3	1.04857	2.13763	0.962133	0.00015	0.000365827
1763	Wdr37	4.05626	7.9968	0.962066	5e-05	0.00012894
1764	Gm14137	0.587797	1.23912	0.961231	0.02705	0.0441832
1765	Jak1	26.1626	51.0318	0.961211	5e-05	0.00012894
1766	Itsn2	9.77225	19.1205	0.961195	5e-05	0.00012894
1767	Exoc6b	6.84012	13.4083	0.960814	5e-05	0.00012894
1768	Zfp191	7.4617	14.6113	0.960142	5e-05	0.00012894
1769	B3gnt2	10.4948	20.5094	0.959946	5e-05	0.00012894
1770	Polr3a	3.19978	6.3183	0.959821	5e-05	0.00012894
1771	Tmx1	16.8016	32.761	0.959217	5e-05	0.00012894
1772	AK129341	0.534192	1.13249	0.958584	5e-05	0.00012894
1773	Dgcr8	4.14526	8.14995	0.958532	0.0001	0.000250071
1774	Ap4m1	6.68767	13.086	0.958019	0.00015	0.000365827
1775	Rnf31	10.3949	20.2878	0.958018	0.0011	0.00234861
1776	Eps15	8.61256	16.8245	0.957945	5e-05	0.00012894
1777	Gm5148	156.277	303.633	0.957775	5e-05	0.00012894
1778	Rasal2	0.675479	1.40615	0.957706	0.0002	0.000479101
1779	Dock7	8.18736	15.9943	0.957565	5e-05	0.00012894
1780	AK139611	3.74984	7.37432	0.957144	5e-05	0.00012894
1781	Alg11	6.7948	13.2858	0.957123	5e-05	0.00012894
1782	Fuca2	38.9938	75.7897	0.956964	5e-05	0.00012894
1783	Pikfyve	2.13556	4.23826	0.95648	0.00015	0.000365827
1784	Nrd1	26.7157	51.9359	0.956429	5e-05	0.00012894
1785	Srrm1	27.4623	53.3807	0.956322	5e-05	0.00012894
1786	Plk4	1.8699	3.72168	0.956085	5e-05	0.00012894
1787	Abhd17b	14.9974	29.1894	0.956079	5e-05	0.00012894
1788	Ahctf1	6.53361	12.768	0.955922	5e-05	0.00012894
1789	Gpatch8	5.12505	10.0275	0.954761	5e-05	0.00012894
1790	Fzd3	1.69019	3.36941	0.954578	5e-05	0.00012894
1791	Usp34	9.56126	18.623	0.954528	5e-05	0.00012894
1792	Gpalpp1	6.53903	12.766	0.954519	5e-05	0.00012894
1793	Kcnf1	0.579345	1.21612	0.954075	0.0001	0.000250071
1794	Kdm3a	7.59672	14.807	0.953674	5e-05	0.00012894
1795	Ap2b1	22.4708	43.6029	0.953271	5e-05	0.00012894
1796	Zfp953	1.16684	2.35292	0.953266	5e-05	0.00012894
1797	Slc39a9	19.4573	37.7626	0.953066	5e-05	0.00012894
1798	Kctd9	6.23408	12.1625	0.953046	5e-05	0.00012894
1799	Ikbkg	6.35106	12.3881	0.952946	5e-05	0.00012894
1800	Sgtb	0.742966	1.53114	0.952334	0.00015	0.000365827
1801	Tcf7l2	8.36974	16.2859	0.952065	5e-05	0.00012894
1802	Nedd4	94.652	183.129	0.95142	5e-05	0.00012894
1803	Ptpn12	6.30019	12.2755	0.9513	5e-05	0.00012894
1804	Snap23	12.4231	24.1129	0.951184	5e-05	0.00012894
1805	Focad	3.38755	6.64291	0.951157	5e-05	0.00012894
1806	Tpp2	11.6668	22.6435	0.950732	5e-05	0.00012894
1807	Hmga1-rs1	3.19585	6.27002	0.950647	0.02075	0.0347936
1808	Peg13	5.13408	10.0134	0.95026	5e-05	0.00012894
1809	Zfr	11.8597	22.9993	0.949668	5e-05	0.00012894
1810	Sos2	6.837	13.2943	0.949235	5e-05	0.00012894
1811	Rap2c	4.38282	8.55361	0.948896	5e-05	0.00012894
1812	2700049A03Rik	1.05326	2.1258	0.948606	5e-05	0.00012894
1813	A830080D01Rik	1.9574	3.86676	0.947139	5e-05	0.00012894
1814	Ibtk	16.6609	32.208	0.946792	5e-05	0.00012894
1815	Zfp217	4.28823	8.35313	0.945846	5e-05	0.00012894
1816	Fam168a	6.28036	12.1855	0.945247	5e-05	0.00012894
1817	Cul1	26.5926	51.2857	0.944927	5e-05	0.00012894
1818	Cdc27	5.42702	10.5392	0.944816	5e-05	0.00012894
1819	Tia1	9.82054	18.9955	0.944742	5e-05	0.00012894
1820	Bbs12	3.86917	7.53931	0.944605	5e-05	0.00012894
1821	Mbd4	1.06784	2.14675	0.943997	5e-05	0.00012894
1822	Tram2	0.512768	1.07786	0.942755	0.00325	0.00637708
1823	Mllt4	14.4867	27.9335	0.942498	5e-05	0.00012894
1824	Slco2a1	10.0518	19.4065	0.942219	5e-05	0.00012894
1825	Gabpb2	5.78819	11.2093	0.941614	0.00035	0.00080977
1826	Tsc22d2	2.4464	4.78864	0.940974	5e-05	0.00012894
1827	Whsc1	6.94617	13.4265	0.940877	5e-05	0.00012894
1828	Rlf	3.20387	6.242	0.940781	5e-05	0.00012894
1829	Cand1	6.73824	13.0237	0.940478	5e-05	0.00012894
1830	Enpp3	4.94071	9.57159	0.940126	5e-05	0.00012894
1831	Erap1	7.4783	14.4375	0.939833	5e-05	0.00012894
1832	Mfsd7c	6.49841	12.5561	0.939643	5e-05	0.00012894
1833	Ago3	0.857939	1.73737	0.939636	0.0061	0.0113776
1834	Wasl	11.9646	23.0392	0.939559	5e-05	0.00012894
1835	Matr3	24.3044	46.6923	0.93913	5e-05	0.00012894
1836	Dvl3	10.0494	19.3587	0.939021	5e-05	0.00012894
1837	Slmap	27.8491	53.4695	0.93861	5e-05	0.00012894
1838	Map3k3	11.606	22.335	0.938503	5e-05	0.00012894
1839	Usp48	17.3786	33.3976	0.938468	5e-05	0.00012894
1840	Gm6402	5.32255	10.2915	0.938361	0.0006	0.00133812
1841	Usp38	6.30065	12.1656	0.938327	5e-05	0.00012894
1842	Mcm3ap	3.79487	7.36354	0.938285	5e-05	0.00012894
1843	Golph3	33.2912	63.8718	0.937968	5e-05	0.00012894
1844	Tacc1	6.12855	11.8309	0.937735	5e-05	0.00012894
1845	Ints2	2.32869	4.55153	0.937527	0.01625	0.0278551
1846	Trps1	1.79023	3.51909	0.937065	5e-05	0.00012894
1847	Ttc30b	2.39414	4.67364	0.936547	5e-05	0.00012894
1848	Rab5a	22.1813	42.5431	0.936479	5e-05	0.00012894
1849	L2hgdh	5.63821	10.8788	0.936048	5e-05	0.00012894
1850	Srsf11	56.2931	107.778	0.93581	5e-05	0.00012894
1851	AB349717	6.4025	12.3363	0.935491	5e-05	0.00012894
1852	Tsc2	14.3315	27.5	0.935447	5e-05	0.00012894
1853	Nxt2	4.16096	8.04559	0.934841	5e-05	0.00012894
1854	Smg6	7.58664	14.5913	0.934537	5e-05	0.00012894
1855	Nsf	7.83212	15.0536	0.933882	5e-05	0.00012894
1856	Thap2	5.59152	10.7721	0.933745	5e-05	0.00012894
1857	St5	19.7429	37.8012	0.933621	5e-05	0.00012894
1858	Wdr19	1.46683	2.8924	0.933454	5e-05	0.00012894
1859	Ankrd13c	10.5719	20.2814	0.933436	5e-05	0.00012894
1860	Foxk1	4.66303	8.99646	0.933426	5e-05	0.00012894
1861	Purb	11.6076	22.259	0.93341	5e-05	0.00012894
1862	Spata13	14.0111	26.8441	0.933139	5e-05	0.00012894
1863	Snrnp200	8.68045	16.665	0.933086	5e-05	0.00012894
1864	Sowahb	1.61587	3.17528	0.932678	5e-05	0.00012894
1865	Arcn1	80.3274	153.366	0.93216	5e-05	0.00012894
1866	Fkbp15	8.94384	17.1539	0.931915	5e-05	0.00012894
1867	Alpk1	0.500741	1.04596	0.931742	0.0002	0.000479101
1868	Arsk	4.00716	7.7337	0.931553	5e-05	0.00012894
1869	Spcs3	68.687	131.085	0.931395	5e-05	0.00012894
1870	Etl4	5.30018	10.1987	0.931383	5e-05	0.00012894
1871	Slc35e3	2.28996	4.45776	0.931338	5e-05	0.00012894
1872	Gm9949	1.32727	2.62183	0.931319	0.0028	0.00555422
1873	Mr1	12.3209	23.58	0.930899	5e-05	0.00012894
1874	Tbc1d9	8.26039	15.8376	0.930792	5e-05	0.00012894
1875	Rapgef5	0.720844	1.46453	0.930549	0.00015	0.000365827
1876	Hinfp	5.28478	10.1584	0.929846	5e-05	0.00012894
1877	Mphosph8	9.13783	17.4972	0.92972	5e-05	0.00012894
1878	Synrg	4.62771	8.90408	0.929437	5e-05	0.00012894
1879	Rapgef6	4.08545	7.87083	0.929347	5e-05	0.00012894
1880	Arhgap19	1.58111	3.10139	0.929284	5e-05	0.00012894
1881	Lonrf3	0.744098	1.50735	0.929202	5e-05	0.00012894
1882	Entpd7	3.58581	6.91693	0.928858	5e-05	0.00012894
1883	Top1	14.632	27.94	0.928533	5e-05	0.00012894
1884	Tfap2b	2.01428	3.92364	0.928335	5e-05	0.00012894
1885	Fam115c	30.8653	58.8292	0.92833	5e-05	0.00012894
1886	Itpkb	10.1647	19.4284	0.927882	5e-05	0.00012894
1887	Sipa1l1	8.54547	16.3433	0.927484	5e-05	0.00012894
1888	Nupl1	7.65883	14.65	0.926804	5e-05	0.00012894
1889	Svil	13.8013	26.3173	0.926263	0.0001	0.000250071
1890	Taf4b	0.724442	1.46664	0.926184	5e-05	0.00012894
1891	Spice1	3.42475	6.59632	0.925848	5e-05	0.00012894
1892	Rgmb	9.56893	18.264	0.925452	5e-05	0.00012894
1893	Atp6v1a	11.8506	22.5926	0.925139	5e-05	0.00012894
1894	Msl2	8.09848	15.4665	0.925016	5e-05	0.00012894
1895	Ppp2r1b	12.9854	24.7362	0.924486	5e-05	0.00012894
1896	Ripk4	15.3889	29.2868	0.923934	5e-05	0.00012894
1897	Zfp322a	4.65478	8.91923	0.923626	5e-05	0.00012894
1898	Tiam1	1.06204	2.10423	0.923615	5e-05	0.00012894
1899	Klf11	2.17154	4.20817	0.923404	5e-05	0.00012894
1900	Ankhd1	15.2879	29.06	0.922194	5e-05	0.00012894
1901	Znrf3	3.29964	6.34195	0.922115	5e-05	0.00012894
1902	Cul3	27.1457	51.5226	0.921974	5e-05	0.00012894
1903	Ccdc41os1	2.42758	4.68811	0.9217	5e-05	0.00012894
1904	Rsrc1	6.54474	12.4874	0.921696	5e-05	0.00012894
1905	Rimklb	1.78999	3.47981	0.921504	0.00015	0.000365827
1906	Mdc1	3.31668	6.37031	0.92124	5e-05	0.00012894
1907	Ap1g1	12.2917	23.3522	0.920349	5e-05	0.00012894
1908	4831440E17Rik	1.51191	2.95026	0.920161	5e-05	0.00012894
1909	Sh3d19	5.77117	11.01	0.920139	5e-05	0.00012894
1910	Prrc2b	14.0422	26.6427	0.919139	5e-05	0.00012894
1911	Ccdc149	8.32208	15.8198	0.918574	5e-05	0.00012894
1912	Myo1e	4.52058	8.63177	0.9182	5e-05	0.00012894
1913	Tbc1d5	3.16882	6.0724	0.917062	5e-05	0.00012894
1914	Wdr35	2.53738	4.88004	0.917052	5e-05	0.00012894
1915	Mbd1	32.1375	60.7705	0.917003	5e-05	0.00012894
1916	Actn1	26.3281	49.7919	0.916733	5e-05	0.00012894
1917	Hnrnpul1	32.5647	61.5633	0.91668	5e-05	0.00012894
1918	Gnai3	38.7606	73.2517	0.916522	5e-05	0.00012894
1919	Fam35a	0.905549	1.79767	0.916246	0.00015	0.000365827
1920	Mis12	8.93315	16.9455	0.91609	5e-05	0.00012894
1921	Pom121	5.5846	10.626	0.915981	5e-05	0.00012894
1922	AK160668	3.42577	6.55117	0.91567	0.0127	0.0222783
1923	Zfp280c	1.84569	3.56988	0.915451	5e-05	0.00012894
1924	Slc29a3	2.76929	5.31088	0.915169	5e-05	0.00012894
1925	5830444B04Rik	1.85476	3.58554	0.914885	0.0084	0.0152474
1926	Dnajc3	63.6055	119.987	0.91459	5e-05	0.00012894
1927	Upk1b	36.342	68.5835	0.914361	5e-05	0.00012894
1928	Dgke	1.17809	2.30875	0.914295	5e-05	0.00012894
1929	Fbxo38	8.44116	15.9961	0.914207	5e-05	0.00012894
1930	Lig4	1.9623	3.78569	0.913917	5e-05	0.00012894
1931	AB349943	5.9113	11.2236	0.913584	5e-05	0.00012894
1932	Nfatc2	1.5056	2.92436	0.913517	5e-05	0.00012894
1933	Hcfc2	10.2473	19.3897	0.913458	5e-05	0.00012894
1934	Stx11	0.552286	1.12852	0.913345	0.00615	0.0114641
1935	Dnajb12	24.6371	46.4897	0.913335	5e-05	0.00012894
1936	Eif2ak4	2.90827	5.56498	0.913137	5e-05	0.00012894
1937	Cblb	1.90437	3.67442	0.913106	5e-05	0.00012894
1938	Eif4b	72.2365	136.07	0.912613	5e-05	0.00012894
1939	Usp37	2.56828	4.92127	0.912142	0.00015	0.000365827
1940	Klhl7	6.18674	11.7287	0.911908	5e-05	0.00012894
1941	Dync1li2	18.9428	35.7249	0.911717	5e-05	0.00012894
1942	Smg7	7.29303	13.8047	0.911335	5e-05	0.00012894
1943	Epm2a	1.2152	2.37348	0.91126	0.00345	0.00673433
1944	Nfia	5.18537	9.83915	0.911118	0.0002	0.000479101
1945	Lmbrd1	7.48658	14.1639	0.910847	5e-05	0.00012894
1946	Gnai1	8.04	15.1981	0.910252	5e-05	0.00012894
1947	Lyrm9	4.05346	7.70509	0.910102	5e-05	0.00012894
1948	Stxbp4	0.842713	1.67146	0.910048	5e-05	0.00012894
1949	Morc3	5.47463	10.3723	0.90963	5e-05	0.00012894
1950	Gpatch2l	3.53719	6.73046	0.909158	5e-05	0.00012894
1951	Pcgf5	3.06871	5.85056	0.90913	5e-05	0.00012894
1952	Trappc11	9.3372	17.6216	0.909078	5e-05	0.00012894
1953	Card6	2.6887	5.13634	0.908966	5e-05	0.00012894
1954	Nbas	14.5094	27.3316	0.908942	5e-05	0.00012894
1955	Dock10	0.868432	1.71822	0.908804	0.0012	0.0025425
1956	Xrn2	13.8113	26.0146	0.908599	5e-05	0.00012894
1957	Ccdc47	26.6726	50.1557	0.90853	5e-05	0.00012894
1958	Samd9l	7.42609	14.022	0.907972	5e-05	0.00012894
1959	Homer2	2.0612	3.95507	0.907894	5e-05	0.00012894
1960	Sdk1	2.06564	3.96329	0.907855	5e-05	0.00012894
1961	Polr3b	5.29737	10.025	0.907593	5e-05	0.00012894
1962	Setx	5.67802	10.7389	0.907571	5e-05	0.00012894
1963	Nedd4l	10.2516	19.318	0.907541	0.00075	0.00165002
1964	Lrig2	3.02548	5.7624	0.907414	5e-05	0.00012894
1965	Etohi1	3.97956	7.55021	0.907086	5e-05	0.00012894
1966	Arhgap12	9.04178	17.04	0.90682	5e-05	0.00012894
1967	Yy1	15.8065	29.7122	0.906286	5e-05	0.00012894
1968	Trak2	7.2644	13.698	0.905819	5e-05	0.00012894
1969	Sec31b	1.28241	2.4897	0.905599	5e-05	0.00012894
1970	Gpld1	14.7468	27.7109	0.905498	5e-05	0.00012894
1971	Nt5dc1	3.84928	7.29504	0.904968	5e-05	0.00012894
1972	Mre11a	3.69707	7.0099	0.904943	5e-05	0.00012894
1973	Actr2	27.6031	51.773	0.904936	5e-05	0.00012894
1974	Mios	3.99456	7.56619	0.904801	5e-05	0.00012894
1975	Usp12	7.18036	13.5309	0.904799	5e-05	0.00012894
1976	4921506M07Rik	2.45272	4.67858	0.904547	0.00015	0.000365827
1977	Amigo1	11.2851	21.2053	0.904065	5e-05	0.00012894
1978	Fam122b	1.0419	2.03678	0.904002	5e-05	0.00012894
1979	Ccdc66	3.2936	6.25015	0.903974	0.01005	0.0180042
1980	Pus10	5.50522	10.3876	0.903842	5e-05	0.00012894
1981	Supt16	10.5651	19.8511	0.903571	5e-05	0.00012894
1982	Jarid2	4.79894	9.06422	0.903542	5e-05	0.00012894
1983	Birc3	8.41269	15.8228	0.903407	5e-05	0.00012894
1984	Aph1b	1.15541	2.24817	0.903378	5e-05	0.00012894
1985	Trappc10	11.2353	21.0952	0.902915	5e-05	0.00012894
1986	Cry2	6.99738	13.1688	0.902679	5e-05	0.00012894
1987	Apaf1	1.8798	3.60111	0.902603	5e-05	0.00012894
1988	Osmr	1.21877	2.36449	0.902096	5e-05	0.00012894
1989	Abat	2.5534	4.85793	0.901896	5e-05	0.00012894
1990	DQ697757	4.13381	7.8108	0.901867	0.00045	0.00102357
1991	Bicc1	1.55431	2.9905	0.901611	5e-05	0.00012894
1992	Pacs1	12.5639	23.5563	0.901503	5e-05	0.00012894
1993	Il17ra	2.01506	3.85042	0.901307	5e-05	0.00012894
1994	Simc1	1.43281	2.76265	0.901172	0.0273	0.0445408
1995	Senp5	5.61093	10.562	0.90068	5e-05	0.00012894
1996	Vps35	35.2628	65.9172	0.900609	5e-05	0.00012894
1997	Dcun1d1	3.39635	6.42533	0.900201	5e-05	0.00012894
1998	Zfp874a	4.93872	9.30349	0.900139	5e-05	0.00012894
1999	Leprel1	0.657279	1.3127	0.899558	0.00085	0.00184939
[truncated: 4,882 more rows]
