# Supplementary material for: Multiple tissue-specific epigenetic alterations regulate persistent gene expression changes following developmental DES exposure in mouse reproductive tissues
Source: Epigenetics. 2022 Nov 3;18(1):2139986. doi: 10.1080/15592294.2022.2139986 (PMC9980695; doi:10.1080/15592294.2022.2139986)
Supplement: Supplemental Material [file KEPI_A_2139986_SM9214.zip › Supplementary/SM table S3.xlsx]

## Sheet: 1. WT-DES vs WT-veh
Week 5	Week 10	Shared	% Shared
1188 Genes	607 Genes	409	67.3806
Gene ID	Gene ID	Gene ID
2310043O21Rik	H19	AC119228.1
Gm31063	C4a	9530014B07Rik
Gm31659	1810032O08Rik	Gm19951
Gm44388	Meg3	Gm17099
AC132320.1	Dubr	Gm16564
Gm12147	4930562F07Rik	Gm26889
Gm13307	Ifi30	9330175E14Rik
Gm13528	Zswim6	Arhgap27os3
Gm29587	2210406O10Rik	Gm16685
Gm33929	BC006965	BE692007
Gm37136	2700046A07Rik	CT485616.1
Gm44135	4933440N22Rik	Gm27000
Gm44256	Prr33	Gm10851
Mirt2	Muc19	Gm15674
AC119228.1	2010007H06Rik	Gm48878
Gm13398	Gimap1os	AW112010
Foxl2os	Gpr141b	Fendrr
4833412C05Rik	9230109A22Rik	F630028O10Rik
Gm27187	Gm5087	Gm19557
9530014B07Rik	F730043M19Rik	Gm36329
Gm19951	Zeb2os	Gm36161
Gm19510	Hoxd3os1	Gm14221
4833411C07Rik	Gm9888	Gm20528
Gm17099	E330013P04Rik	AI662270
Gm20663	Gm9929	Gm43127
2900018N21Rik	Gm12474	D030025P21Rik
Gm26903	D630008O14Rik	Gm43197
1010001N08Rik	Gm4793	Gm26892
Gm16564	Gm9949	1600010M07Rik
Gm9947	9130017K11Rik	Gm15635
Gm4409	Hottip	Gpr141b
Gm26889	1700034H15Rik	AI838599
9330175E14Rik	9330154J02Rik	Mirt1
1810020O05Rik	AI504432	Gm45449
Arhgap27os3	BC043934	Gm28177
Gm16685	Gm5420	Gm26740
A330033J07Rik	R74862	Gm13032
BE692007	Gm10143	8430419K02Rik
Gm12406	Gm5113	AI504432
Gm43240	4930581F22Rik	Gm16548
Gm38344	A530040E14Rik	Gm15675
CT485616.1	Gm10433	Gm10657
Gm43923	4933439C10Rik	A530040E14Rik
4933406B17Rik	Gm16401	G930009F23Rik
Gm27000	Gm10451	2210406H18Rik
Gm12022	9130019P16Rik	C4a
Gm43719	D730003I15Rik	Gm15883
Gm10851	Faddos	AC167363.2
Gm32461	4930520O04Rik	Gm26778
Gm46224	BC048644	AC132288.2
Gm15674	Gm10676	Gm43489
Gm48878	Gm10684	Gm26719
Gm2682	3110039I08Rik	Mir155hg
D630033O11Rik	4833422C13Rik	AC109138.8
Gm31718	Il1bos	Rian
Mir142hg	AW112010	Gm14455
Gm19585	F930017D23Rik	Gm43914
Gm37787	4930594M22Rik	Gm36723
Gm47345	Gm13262	Rapgef4os2
Parvaos	Gm10863	Gm26673
AW112010	F630028O10Rik	Gm26894
Fendrr	Dnm3os	Gm44220
Gm28512	D030028A08Rik	Gm26788
Gm38372	Gm53	Gm39556
F630028O10Rik	Gm14221	Slfn5os
A230057D06Rik	Gm11110	Gm16028
Gm15856	6530402F18Rik	Gm43300
Gm19557	Gm11131	BC043934
Gm36329	Gm13219	Prr33
Gm44929	Gm15821	E330013P04Rik
9530034E10Rik	5830444B04Rik	Gm37844
Gm32846	4930565N06Rik	Gm10425
4833407H14Rik	Gm12523	Gm15655
4930597O21Rik	Rapgef4os2	0610038B21Rik
Gm12349	Gm5860	Gm12473
Gm42664	Gm12744	Gm11946
Gm11707	Gm11240	D630008O14Rik
Gm36161	Gm15834	Gm16096
Gm42944	Gm13111	Gm4793
Zfp469	Gm15635	CT486005.1
Gm42788	Gm12758	Gm43196
AC166110.1	Gm15774	Gm47079
Gm14221	D830026I12Rik	Dnm3os
Gm26674	Gm16206	Gm17035
C230034O21Rik	AI838599	Adap2os
I730030J21Rik	6330418K02Rik	Gm48795
Gm37233	Gm11537	AC091309.4
Gm43823	4930430E12Rik	Gm28875
Gm20528	Gm11651	4930458D05Rik
Gm26703	Gm12802	BC037039
Gm16565	Gm14866	Gm11747
AI662270	Gm15964	Meg3
Gm16025	Myhas	Gm11110
Gm2670	Arhgap27os2	AC106834.1
Gm43127	Foxd2os	Zeb2os
D030025P21Rik	4732490B19Rik	Gm43672
Gm38253	Gm14493	Gm16192
Gm43197	A430078I02Rik	4930556M19Rik
Gm26892	Dhx58os	Gm16033
1600010M07Rik	1700123M08Rik	Gm16567
Gm15635	A330035P11Rik	Gm45193
Gpr141b	Gm14817	Gm5784
AI838599	Gm16063	4933412E12Rik
Miat	Gm12676	Gm16133
Mirt1	Gm16229	Gm17017
Apol7d	Arhgap27os1	Gm28523
Gm16094	8430419K02Rik	Gm11131
9430078K24Rik	Slc13a2os	2310043P16Rik
BC106179	Atcayos	Gm38287
Gm45449	Gm16325	Gm10791
Hotair	Gm15612	Gm15270
2810429I04Rik	Grin1os	A330074K22Rik
Gm49125	Ttc39aos1	Gm26801
Gm33869	Arhgap27os3	A730056A06Rik
Gm43059	Tnfsf13os	Gm37885
Gm5084	Gm15601	2010300F17Rik
Gm28177	Gm13032	Gm44123
Gm37121	Gm13421	Gm43389
9530026P05Rik	2610307P16Rik	Gm37795
Gm26740	1700003D09Rik	Gimap1os
Plxna4os1	Gm16731	AI839979
Gm13032	Gm13448	A530010L16Rik
8430419K02Rik	Gm15201	D830026I12Rik
AI504432	Gm12473	Gm45606
Gm12405	Gm15326	4930581F22Rik
Gm16548	Evx1os	Gm45714
Gm45542	Gm12144	Gm36569
Gm15675	Rapgef4os3	Dio3os
Gm2762	Gm16933	3110039I08Rik
A730020M07Rik	Gm12840	AC162182.1
Gm10657	Slfn5os	Gm20444
A530040E14Rik	2700033N17Rik	Evx1os
Gm42778	Gm11535	Gm26776
Gm45470	1810019D21Rik	Gm19391
G930009F23Rik	Gm16144	2700033N17Rik
2210406H18Rik	Gm15199	Gm45883
C4a	4933421A08Rik	Gm29683
Gm15883	9330162012Rik	4833422C13Rik
AC167363.2	Adap2os	Gm45457
Gm26778	Gm11747	Gm4524
9530036M11Rik	Gm16548	F730043M19Rik
Gm454	4930511M06Rik	Gm26735
A830012C17Rik	Stamos	2810468N07Rik
Gm34866	Tvp23bos	AC102342.2
AC132288.2	A730081D07Rik	Gm13219
Gm14029	Gm15848	AU020206
Gm43489	0610009E02Rik	4930474H06Rik
Gm26719	Gm15655	Gm20559
Mir155hg	A630052C17Rik	2610307P16Rik
AC109138.8	Gm17029	Gm26809
Gm37314	Gm11827	Gm45515
4930512H18Rik	Gm16192	Gm16576
Gm19721	Gm16726	4930562F07Rik
Rian	Gm15675	Gm17108
Gm14455	Tbx3os2	Zswim6
Gm10552	Gm15883	Gm26885
C430049B03Rik	Gm16124	Gm26751
Gm16029	Gm15063	4930565N06Rik
Gm43914	4930481A15Rik	Gm45867
Gm48702	Gm13869	AC091309.5
Gm36723	Gm16033	Gm37035
Gm48832	Gm16364	Gm47863
Rapgef4os2	Gm13874	Gm39323
Gm20234	Gm11611	Foxd2os
Gm26673	Gm11730	Gm47163
Gm26894	Eldr	Gm26797
Gm42538	Emx2os	Gm26857
Gm38375	AI662270	9330154J02Rik
Gm44220	4930474H06Rik	Gm49599
Gm26788	Gm16096	6530402F18Rik
1700087I21Rik	Gm15545	A930024N18Rik
Gm39556	A830082K12Rik	Gm13111
Slfn5os	Gm15983	Gm21955
Nespas	Gm14820	Gm16712
Gm20402	2810408I11Rik	Gm45102
E330011O21Rik	Gm13209	Gm47200
Gm42809	Gm11946	Gm48488
Smkr-ps	Gm16725	Gm47798
Gm37127	A430035B10Rik	A330009N23Rik
Gm16118	Gm13652	Gm20488
Gm16028	4930404I05Rik	Gm26786
Gm20655	Junos	Gm20707
4930474M22Rik	Gm15270	Gm15821
Gm43300	Gm16091	Gm38182
BC043934	9830144P21Rik	Gm26586
5830432E09Rik	Hopxos	A130051J06Rik
Gm34084	Gm16576	Gm16933
2310014F06Rik	C030037D09Rik	Gm49759
B230208H11Rik	Gm12976	Gm16892
Gm37446	Hectd2os	D430040D24Rik
2310002F09Rik	D430040D24Rik	Gm17276
Prr33	4930458D05Rik	Gm45397
Gm42572	9230111E07Rik	Gm9888
Gm47550	Gm14455	Gm7097
Gm47754	Gm15512	Gm44250
B430203G13Rik	B230398E01Rik	Gm48796
E230034D01Rik	Gm15674	Gm10863
E330013P04Rik	Gm16559	A930015D03Rik
Gm44667	Gm16537	Gm16091
A630023P12Rik	B230216N24Rik	9230109A22Rik
Gm37844	Gm15889	Gm32255
Gm10425	Gm16564	6430562O15Rik
8030453O22Rik	Mir17hg	Gm38399
Gm5086	Gm15628	Gm45338
Gm26680	Gm16136	Gm45221
Gm15655	Gm7097	Gm37090
0610038B21Rik	Gm16133	Hottip
Gm13583	A830011K09Rik	Gm48653
Gm26514	Gm16567	Gm45371
Gm44321	4930524O07Rik	Gm26669
9330188P03Rik	Gm15851	Gm26649
E030022I16Rik	Gm15657	A730081D07Rik
4930570G19Rik	Gm17017	Gm10684
Gm12473	Gm16028	1700034H15Rik
Gm17055	Gm4524	Gm26771
Gm11946	1700071M16Rik	Gm20412
Gm37818	Gm38399	R74862
9530052E02Rik	Gm17122	Il1bos
Gm47258	Gm17173	A930037H05Rik
D630008O14Rik	Gm17108	AC126937.2
Gm16096	2810468N07Rik	Gm29358
Gm49163	Gm17035	Dubr
Gm4793	Gm17025	Hectd2os
CT486005.1	Gm17484	Gm29100
Gm26869	Gm17099	Junos
Gm44985	A830073O21Rik	9830144P21Rik
Gm43196	Gm17139	Gm43682
Gm47079	D030025P21Rik	Gm14817
Dnm3os	1110038B12Rik	Gm15851
Gm15513	Gm20528	4732490B19Rik
Gm17035	Gm20444	Gm47248
Gm40841	Gm20412	Gm14820
Adap2os	Malat1	Malat1
Gm48795	A930015D03Rik	Gm43791
Gm42901	Gm20507	Gm37509
AC091309.4	Gm20531	Gm43126
Gm28875	Gm20427	Ifi30
4930458D05Rik	Gm20627	Gm15834
BC037039	Rab26os	Gm10143
Gm11747	Gm20632	Gm11537
Meg3	Gm20554	C030034L19Rik
Runx2os1	Gm20707	AC121821.1
Gm10824	AC093020.1	Gm10451
9330171B17Rik	Gm5784	A330035P11Rik
Gm11110	4930556M19Rik	Gm29291
AC106834.1	Gm26788	Gm49727
Zeb2os	9530082P21Rik	Gm15964
Gm43672	Gm26663	4930481A15Rik
Gm15222	4933433G15Rik	Gm9949
Gm16192	Gm26786	Gm16726
C230038L03Rik	Ptgs2os	9430085M18Rik
4930426D05Rik	Gm26759	AC132307.3
2210412B16Rik	9430037G07Rik	4930455C13Rik
4930556M19Rik	Gm16712	Gm16401
Gm16033	Gm10425	Gm26714
Gm16567	Gm26615	Gm45104
4933424M12Rik	C330013E15Rik	Gm5113
Gm45193	1810019N24Rik	AC158605.1
Gm17477	Gm26885	Gm43054
Gm28941	D230017M19Rik	Gm26728
Gm5784	Gm26778	Dancr
4930519K11Rik	2700038G22Rik	Gm43429
Gm14230	Gm17501	Gm26850
D330050G23Rik	9330175E14Rik	1700022N22Rik
1700095J03Rik	Snhg5	A030001D20Rik
Gm15943	Gm26716	Gm29719
1700060J05Rik	4831440E17Rik	Tvp23bos
Cdk19os	Gm26889	Stamos
4933412E12Rik	Gm26771	2700038G22Rik
Gm28610	C430042M11Rik	Gm43534
Gm49767	Gm26649	C030037D09Rik
Gm16133	4930525G20Rik	Gm15545
Gm17017	Gm26685	Gm16894
Gm28523	2010300F17Rik	A830052D11Rik
Gm11131	Gm26532	Gm48900
4930533K18Rik	Gm17276	Gm49643
2310043P16Rik	A530083I20Rik	Gm16596
AW046200	Carmn	Gm20554
Gm13710	Fendrr	Rab26os
Gm11636	Gm26618	Gm48427
Gm15535	Gm26732	4930525G20Rik
Gm43071	Gm17275	Gm44103
Gm10369	Gm26719	Gm10734
Gm8066	C030034L19Rik	2010007H06Rik
Gm38287	1500026H17Rik	Gm48435
Gm44706	A830052D11Rik	2810408I11Rik
Gm26672	AU020206	A830073O21Rik
C230037L18Rik	Gm26669	Gm16364
Gm26902	Mir155hg	Gm26615
Gm10791	Rian	AC154258.1
Gm34934	Gm26894	Slc13a2os
Gm15270	Gm26892	Gm43808
A330074K22Rik	Gm26735	BC006965
Gm13966	Gm26586	Gm31305
Gm17473	Gm26540	Gm13262
Unc45bos	1700022N22Rik	Hoxd3os1
Gm26801	Gm26751	Gm30648
Gm43980	A930024N18Rik	AC133451.2
Gm43422	Gm26797	AC166748.2
A730056A06Rik	6430590A07Rik	Gm44987
2410018L13Rik	Gm26673	Gm45767
Gm37885	Mirt1	Gm35189
Gm43272	A130051J06Rik	C330013E15Rik
Gm26749	Gm26714	Lncbate1
Gm10544	Gm26642	Gm16124
Gm44424	Gm26740	D730003I15Rik
2010300F17Rik	Gm26850	9530018F02Rik
4921504A21Rik	Gm26840	9330162012Rik
4930500M09Rik	2700016F22Rik	Gm26642
Gm44123	D930032P07Rik	Gm45447
Gm16185	Ptgs2os2	A830008E24Rik
Gm15777	A730056A06Rik	Gm16731
Gm43389	6030442K20Rik	1500026H17Rik
A230065N10Rik	Gm26776	D030028A08Rik
Gm37795	Gm10614	Gm11651
Gm38077	Gm16596	9130019P16Rik
Gm44226	Gm26899	Gm53
Gm10605	Gm16685	Gm43890
Gm16000	Panct2	Gm12676
Gimap1os	Gm26809	Gm38910
2310040G07Rik	6430562O15Rik	Gm20427
Gm45737	9330104G04Rik	AC122818.3
AI839979	4631405K08Rik	AC132307.1
Gm28497	Gm26857	Gm20632
A530010L16Rik	Gm16892	Gm15201
Gm10129	0610038B21Rik	Gm32479
Gm11615	Gm26541	Gm38345
D830026I12Rik	Gm26801	Gm47862
Gm20496	Gm16894	Gm15628
Gm45606	A330009N23Rik	Gm11827
4930581F22Rik	A130014A01Rik	F930017D23Rik
Gm45714	A330074K22Rik	Gm45875
Gm49492	Gm27000	Panct2
Gm36569	Gm19557	Ttc39aos1
Dio3os	Ptprv	Gm7932
CR974462.6	Lockd	Gm13421
Gm44710	1500015A07Rik	9230116L04Rik
Gm43909	Gm28309	Gm45774
A530020G20Rik	Gm28513	Gm4316
Frs3os	BE692007	9130214F15Rik
3110039I08Rik	Gm29358	Gm42847
Sox6os	1700018L02Rik	A430078I02Rik
Gm43128	Gm28592	Gm44775
AC162182.1	6030407O03Rik	Gm45151
Gm49179	A830008E24Rik	Gm10433
Gm20444	F730311O21Rik	Grin1os
Gm26711	Gm28523	Hopxos
Gm14964	Gm28875	Gm43462
Gm13657	Gm29100	2210406O10Rik
Evx1os	Gm26728	Gm15983
Gm29237	Gm19412	Gm26685
Gm37165	1600010M07Rik	Gm42851
Wt1os	Gm28177	Gm16136
2810457G06Rik	Gm19461	4930511M06Rik
Gm47640	Gm29291	5033406O09Rik
Gm20033	E330023G01Rik	Gm17025
Gm12963	Gm28913	Gm44832
Gm26776	Gm36945	AC166172.1
Gm16054	Gm36569	Tbx3os2
Gm45854	Gm37885	Gm45137
Gm19391	Gm10851	Gm42031
2700033N17Rik	Gm38345	Rapgef4os3
C030005K06Rik	D630023O14Rik	Gm38099
Gm45883	Gm21955	D630023O14Rik
Gm13056	Gm37035	Gm11611
Gm29683	Gm37844	4930413F20Rik
Gm45894	Gm37223	4930520O04Rik
Gm37827	Gm37712	Gm42868
4833422C13Rik	Gm37795	Gm15063
Gm37494	Gm38182	6030407O03Rik
Gm26568	Gm37762	Gm12474
Gm45457	Gm4430	Gm19461
AI427809	Gm38273	Muc19
Gm46404	Gm37090	4930524O07Rik
Gm4524	Gm38287	Gm38409
4932441J04Rik	BC037039	Gm15199
Gm43185	Gm37756	Gm11730
Gm49204	Gm10657	Gm15889
Gm10790	Gm37261	A830011K09Rik
F730043M19Rik	Gm37206	AI463170
Mirg	Gm37859	BC048644
Gm12265	BC055308	Gm14866
Gm26735	Gm38336	Gm20556
4633401B06Rik	Gm38099	Gm42697
2610316D01Rik	Gm38248	Gm34225
2810468N07Rik	Gm37691	2700046A07Rik
3222401L13Rik	Gm37509	AC125101.1
1700069B07Rik	Gm37335	Gm40723
Gm32772	Gm43858	Gm38273
AC129188.1	Gm43054	Myhas
Gm14379	Gm42868	Gm11535
Gm44731	Snhg8	6330410L21Rik
AC102342.2	Gm42966	Gm11240
2810433D01Rik	Gm43079	Gm13869
Gm13219	Gm42870	Gm36879
D430013B06Rik	Gm42869	Gm49367
Gm42658	Gm19391	Gm49323
Gm26789	Gm43127	Gm13209
AU020206	A530030E21Rik	Gm37859
4930474H06Rik	Gm31305	Gm35363
Gm20559	Sox2ot	Gm12976
Gm45640	Gm35439	Gm16063
2610307P16Rik	Gm35585	4933421A08Rik
Gm26809	Gm43462	Gm5420
Gm43843	Gm43300	Gm43342
2310043M15Rik	Gm43809	Gm10873
Gm45515	Gm43428	Gm36945
Gm38155	Gm42748	Gm37223
G530011O06Rik	Gm43292	Gm13874
Gm11837	6330410L21Rik
Gm9939	Gm43672
AC122399.1	Gm42940
Gm16576	Gm43352
Gm26775	Gm42697
4930562F07Rik	Gm30648
Gm38057	9430085M18Rik
Gm10561	Gm43429
Gm17108	Gm43489
Gm5602	Gm42893
6530413G14Rik	Gm42706
4833412K13Rik	Gm43042
2810430I11Rik	Gm43534
A930005N03Rik	Gm43389
Gm20319	Gm42851
Gm37755	Gm20559
Zswim6	Gm42847
1700048O20Rik	Gm43342
5830487J09Rik	Gm42467
Gm32618	Gm43460
Gm30124	Dancr
Prkag2os2	Gm43196
Efhd1os	Gm43682
Gm26885	Gm43791
Gm13441	Gm42735
Gm16201	Gm43808
1700109K24Rik	Gm42528
Gm45251	Gm43197
Gm26751	Gm20488
Rmst	Gm43461
Gm26565	AI839979
Ctcflos	Gm43126
4930565N06Rik	Gm44103
Gm17745	Gm32479
Gm48623	Gm44220
Gm45867	4930563H07Rik
AC116489.2	Gm38910
Gm45909	Gm43914
Gm43268	Gm44250
AC091309.5	Gm44123
Gm44136	Gm43890
4930599N23Rik	Gm7932
Gm16907	Gm45193
Gm13620	Gm44987
Has2os	Gm34225
A330048O09Rik	2310043P16Rik
Gm43539	Gm45151
Gm37035	Gm44729
Gm47863	Gm44620
Gm45094	Gm44832
1700047M11Rik	Gm45102
4931406G06Rik	Gm44775
Gm39323	Gm45221
4930429F24Rik	2210406H18Rik
Gm15886	Gm29683
Gm37969	Gm45137
Foxd2os	Gm45104
Gm47163	9130214F15Rik
4932442E05Rik	Gm45867
Gm38391	Gm44751
Gm26797	E230032D23Rik
Gm26857	Gm44982
Gm44645	A930037H05Rik
Gm9934	Gm45472
Gm35558	Gm45606
E230020A03Rik	Gm45447
9330154J02Rik	Gm45338
A930004J17Rik	Gm45515
Gm12688	Gm45714
Gm49599	Gm45449
Gm27177	Gm45669
Gm26811	Gm45371
6530402F18Rik	Gm45883
A930024N18Rik	Gm45397
Gm37570	5830408C22Rik
9330179D12Rik	Gm45412
4930579G18Rik	Gm45552
Gm47096	Gm35363
Gm7628	A030001D20Rik
Gm13111	Gm42031
Gm6556	Gm45540
Gm21955	Gm45457
BC023719	Gm35572
Gm16712	Gm4316
Gm45102	Gm45774
Gm47200	Gm32856
Gm48488	Lncbate1
E030013I19Rik	Gm36879
Gm28221	A530010L16Rik
Gm47794	Gm45875
Gm47798	Gm45767
A330009N23Rik	Gm47079
Gm43338	Gm48065
Gm15283	Gm48719
Gm47767	Gm39323
Gm20488	Gm47171
Gm36989	Gm48796
Gm26786	Gm49759
Gm20707	Gm32926
Gm15821	Gm47483
Gm43445	Gm49367
Gm38182	Gm47248
Gm16568	Gm49323
Gm43513	Gm47862
2610037D02Rik	Gm47163
Gm36936	Gm48435
Gm26586	Gm35189
Gm37303	A130077B15Rik
A130051J06Rik	A430103D13Rik
Gm13270	AC158605.1
Gm47766	Gm32255
Gm16933	Gm40723
Gm16365	9530018F02Rik
Gm37902	Gm48427
Gm43375	Gm47976
1110018N20Rik	AI463170
Gm49759	Gm47200
Gm16892	9230116L04Rik
D430040D24Rik	Gm47566
Gm9908	4933412E12Rik
Gm43609	4930455C13Rik
E130102H24Rik	Gm48878
Gm17276	Gm47391
Gm45397	Gm47015
Gm45453	Gm32369
2610203C22Rik	D430020J02Rik
Gm9888	Gm47806
Gm45437	Gm19951
Gm26873	Gm47863
AC124502.4	Gm48653
Gm46339	Dio3os
9330102E08Rik	9530014B07Rik
Gm7097	Gm36723
Gm42659	5033406O09Rik
Gm11632	Gm47882
Gm44250	Gm48062
Gm43621	Gm48795
Gm48796	Gm47798
Gm32699	Gm10734
Gm16638	Gm10873
Gm10863	Gm48488
A930015D03Rik	A530001N23Rik
Gm42922	Gm47071
AC122487.1	Gm36161
Hoxaas3	Gm31683
Gm15787	Gm48900
Gm16092	Gm38409
Gm16091	G930009F23Rik
9230109A22Rik	AC158982.1
Gm32255	Gm49172
Gm49602	Gm10791
Gm16701	4930413F20Rik
Gm41442	4930592A05Rik
Gm49745	D730005E14Rik
6430562O15Rik	Gm49428
Gm38399	5730521K06Rik
Gm45338	Gm36329
Gm45221	Gm39556
Gm37090	Gm20556
Gm37352	E130310I04Rik
Hottip	Gm49643
Gm43634	Gm29719
Gm48653	Gm49727
Gm45371	Gm21691
Gm11973	Gm49599
Gm26669	Gm34680
Gm45869	CT486005.1
Gm26649	AC154258.1
Gm16499	AC167363.2
AC132460.3	CT010445.1
3830408C21Rik	AL805899.1
A730081D07Rik	AC126937.2
Gm44423	AC091309.4
Gm37174	AC091309.5
Gm15912	AC102496.1
Gm28289	AC122818.3
A630072M18Rik	AC162182.1
Gm10684	AC102342.2
Gm16984	AC154492.2
Gm47644	AC132307.1
1700034H15Rik	AC166172.1
Gm26771	AC121821.1
Gm26724	CT485616.1
Gm33378	AC125101.1
1700120B22Rik	AC109138.8
Gm20412	AC119228.1
Gm43481	AC132307.3
Gm43653	AC132288.2
4930516B21Rik	AC157548.1
Ftx	AC106834.1
R74862	CAAA01066123.1
Il1bos	AC127249.1
Gm43437	AC138174.2
A930037H05Rik	AC132307.5
Gm44732	AC166575.1
Gm42836	AC166748.2
B130024G19Rik	AC133451.2
Gm45235	AC132253.9
Gm15441
Gm13554
AC126937.2
Gm29358
Gm16001
Dubr
4933407K13Rik
Hectd2os
Gm29100
Junos
Gm16090
Gm16153
9830144P21Rik
Gm26904
Gm37309
4930577N17Rik
6430511E19Rik
Gm10687
Gm43682
Gm42979
Gm14817
Gm15851
4732490B19Rik
B930095G15Rik
Gm34294
Gm47248
Gm14820
Gm38058
Malat1
Peg13
E430024I08Rik
Gm37893
Gm9752
Gm16170
Gm43055
Gm43791
Gm45507
AC165425.1
Gm37509
Gm43126
Tmem250-ps
Gm10252
1500002C15Rik
Gm10874
Gm11266
Gm49077
2610306M01Rik
Gm17494
A230005M16Rik
A230087F16Rik
Gm47162
Snhg1
AC166110.4
E530011L22Rik
AU022754
Zfas1
Gm45769
C230062I16Rik
2900093K20Rik
Gm21982
Gm26718
2810414N06Rik
Ifi30
A430018G15Rik
D330023K18Rik
Gm15834
Gm6740
Gm11574
Tomm6os
Gm37584
Gm10686
AC138790.1
Gm37254
Gm20300
Gm20659
Brip1os
Gm10143
Gm11100
AV356131
Gm26631
4933431K14Rik
Ptpmt1
1700086O06Rik
Notumos
Gm30122
2810032G03Rik
Hoxa11os
Gm48604
Gm4673
Gm44777
Gm37401
Gm15929
Gm26616
Gm37939
Gm11175
D730044K07Rik
Gm11537
9030407P20Rik
Gm37915
Gm9905
Gm17134
Gm44510
Gm17491
C030034L19Rik
Gm43118
2010320M18Rik
AC121821.1
Gm10451
Gm6598
A330035P11Rik
BX649560.1
Gm45205
Gm42457
Gm29291
1300002E11Rik
BC051226
Gm13625
Gm49727
Gm20939
Gm12500
Cct6a
Gm44950
Bc1
4933404O12Rik
Gm15510
Gm28959
Gm43372
Gm15964
5830454E08Rik
4930481A15Rik
2210408F21Rik
Gm45444
5830448L01Rik
Gm9949
Gm11715
Snhg17
4930579K19Rik
Gm16726
Gm16172
1110006O24Rik
Gm20512
Gm48771
Gm48898
Gt(ROSA)26Sor
9430085M18Rik
Gm44763
Gm32031
C630043F03Rik
AC132307.3
4930455C13Rik
Sardhos
4921531C22Rik
E030042O20Rik
B930036N10Rik
Gm17638
Gm38300
Gm19705
Gm10501
2700046G09Rik
Gm29253
Gm33051
Gm33195
2010001A14Rik
Gm48116
Gm30238
Gm49207
A730063M14Rik
Gm16401
CT025652.1
4930481B07Rik
Gm37249
Gm26508
Pvt1
Gm15816
Map2k3os
Gm17435
Gm26714
Frmd8os
Gm45104
Rmrp
Gm42690
Gm5113
Gm9910
4933421O10Rik
Gm26619
AC158605.1
Gm43579
Gm43054
Gm12999
Gm17178
Lppos
Gm43860
4933439K11Rik
Gm26728
Gm35853
4930509G22Rik
Dancr
A630014C17Rik
Gm47398
Gm42815
Gm47061
Gm48529
2700012I20Rik
Gm16062
Gm44709
Gm10432
Snhg3
Gm43429
Gm26850
Gm43692
Gm10766
Tmem134
9430098F02Rik
Gm47112
Gm26725
1700022N22Rik
Med9os
Gm19531
A030001D20Rik
Gm29719
Snhg20
Gm48275
Gm47232
Gm19918
1110019D14Rik
Tbx3os1
5830428M24Rik
Gm43267
Tvp23bos
Stamos
Man2c1os
Gm49785
Gm29054
Ndufb1-ps
2700038G22Rik
Gm16279
Gm13205
Gm45732
Gm43534
Gm15860
Gm32391
Gm26636
Gm34961
C030037D09Rik
Gm15545
Gm14232
Gm26683
Gm42428
Gm44430
2810001G20Rik
Gm31834
Gm26767
Gm16894
Gm11532
0610033M10Rik
Gm3235
Gm26856
Pantr2
A830052D11Rik
Gm48900
Gm49643
1700113A16Rik
Gm48228
Gm16596
Gm28836
Gm20554
Gm28229
Rab26os
2310068J16Rik
Gm37986
Gm15492
Gm48427
Hoxb5os
Gm41349
Gm10244
Gm4544
Gm47884
AC138457.1
Gm17041
4930525G20Rik
Gm44103
Gm10734
4930528J11Rik
Gm4890
Gm29331
Gm26569
2700089I24Rik
Gm32219
6720483E21Rik
2010007H06Rik
Gm21984
1700007L15Rik
2810455O05Rik
Gm13031
Gm48435
4930515G01Rik
2810408I11Rik
Gm37652
Gm36738
A830073O21Rik
Gm16364
Gm15706
Gm43435
Gm15471
Gm6658
Gm12843
AA543186
Gm20337
Gm26615
AC154258.1
Gm13010
Slc13a2os
Gm16283
Gm14966
Gm43808
1810021B22Rik
AC139579.1
BC006965
Gm20463
1810044D09Rik
Gm31305
Gm42846
Gm26583
5430401H09Rik
Gm13262
Hoxd3os1
Gm15832
Gm30648
A530072M11Rik
Rncr4
AC133451.2
Gm12352
2310009A05Rik
Gm42418
Gm16230
AC166748.2
Gm44987
Gm15927
Gm45767
Pantr1
AI506816
Gm49494
Gm45441
Trmt61b
Gm15743
1110013H19Rik
Gm4419
Gm12932
1110020A21Rik
Gm35189
Gm10076
AC132253.4
Gm11423
Gm15533
Gm17597
AC126029.1
Gm26739
C330013E15Rik
Lncbate1
9430081H08Rik
A930001C03Rik
BC001981
5430431A17Rik
5430440P10Rik
Gm16124
9530080O11Rik
D730003I15Rik
Gm38056
4930412M03Rik
9330020H09Rik
9530018F02Rik
Gm4189
Gm15972
Gm26723
Gm16174
1110002J07Rik
9330162012Rik
Gm26642
Gm45447
Gm15417
A830008E24Rik
Gm16731
4833413E03Rik
4631405J19Rik
1700122E12Rik
1500026H17Rik
Gm29103
Gm34121
Gm11629
Gm15873
Gm13648
D030028A08Rik
Gm11651
Gm28286
CT010496.1
Gm9856
Gm20485
Gm38166
C030013C21Rik
BC016548
AC125110.1
9130019P16Rik
Gm26641
Gm53
Gm43890
9530062K07Rik
2310040G24Rik
Gm12676
Gm38910
Gm17619
Bloc1s6os
Gm20427
Gm49741
Gm48633
Snhg15
AC122818.3
E230001N04Rik
3010003L21Rik
AC132307.1
Gm26880
Gm20632
Gm15201
Gm13594
CT033772.1
1700112J16Rik
Gm32479
1810041H14Rik
AC132404.1
Anxa13
Gm38345
Gm43566
Gm47862
Gm15628
Gm11827
4632428C04Rik
Gm42067
F930017D23Rik
Gm45875
Panct2
2310001H17Rik
Ttc39aos1
Gm43172
Gm6213
1810028F09Rik
1700040D17Rik
Gm16677
4930417H01Rik
Gm7932
4930547M16Rik
Gm13421
9230116L04Rik
Gm29008
Gm45774
Gm4316
Gm43661
CT025652.2
Gm44170
9130214F15Rik
Gm30262
Gm48717
Gm42847
Gm15564
A430078I02Rik
Gm29642
A930016O22Rik
AY036118
Gm44775
Gm43846
Gm26917
Gm45151
Gm19590
Gm45643
Gm20634
Gm28626
4930556H04Rik
Gm13848
Gm10433
Bcas3os2
Grin1os
Hopxos
Gm43462
2210406O10Rik
Gm48882
Gm15983
Gm26685
Gm49782
4930526L06Rik
Gm42851
Gm16136
Gm37200
4930556I23Rik
4930511M06Rik
Gm49262
5033406O09Rik
Gm16853
Gm17025
Gm43916
Gm44832
AC166172.1
Tbx3os2
Gm45137
Gm49240
Gm42031
Rapgef4os3
4732496C06Rik
Gm38099
Gm43305
Gm14055
D630023O14Rik
Gm14097
Gm11611
Gm44744
Gm28373
Gm13053
4930413F20Rik
4930520O04Rik
Gm42868
AI463229
Gm15063
6030407O03Rik
Gm37737
Gm12474
Gm38197
Gm15651
AC111128.1
Gm19461
Muc19
A930001A20Rik
4930524O07Rik
Gm38409
Gm15903
Gm15199
Gm42849
Gm14167
Dnmt3bos
Gm4035
Gm11730
D030018L15Rik
Gm15889
Gm5547
A830011K09Rik
Gm19950
AI463170
BC048644
Gm14866
Gm20556
2310074N15Rik
Gm42697
Gm43154
Gm11365
Gm15527
Gm49540
Gm34225
2700046A07Rik
AC125101.1
Gm40723
Gm38273
Myhas
Gm11535
BB123696
6330410L21Rik
BC049987
Gm11240
Gm13869
1810049I09Rik
Gm36879
Gm49367
Gm49323
Gm13209
Gm37859
Gm35363
Gm12976
Gm16063
2210009P08Rik
4933421A08Rik
Gm5420
Gm43342
Gm10873
Gm36945
Gm37223
Gm13874

## Sheet: 2. aERKO-DES vs aERKO-veh
Week 5	Week 10	Shared	% Shared
169 Genes	34 Genes	2	5.88235
Gene ID	Gene ID	Gene ID
H19	H19	H19
C4a	5033430I15Rik	Gm49540
Meg3	Gm9869
A930016O22Rik	Gm9899
BC006965	Notumos
Prr33	C330011M18Rik
Muc19	H3f3aos
4930579K19Rik	Apol7d
Gm9934	Spata5l1
Gm4793	Gm12523
Anxa13	Gm13431
Gm5420	Gm15270
Gm10863	Gm15764
D030018L15Rik	Gm26671
Gm11175	Platr4
D930015M05Rik	E030037K01Rik
4930565N06Rik	Lockd
Lrrc8dos	1700030C10Rik
Gm13111	Gm42928
C030013C21Rik	6330410L21Rik
Gm12265	Gm43457
C130046K22Rik	Gm43690
Gm14866	D830050J10Rik
3010003L21Rik	Gm9768
A430078I02Rik	Gm45444
Appbp2os	Gm45709
8430419K02Rik	Gm48488
Atcayos	4930413F20Rik
Gm13003	Gm6740
Gm15706	Gm49540
Rapgef4os3	5730414N17Rik
Gm11816	AC124502.1
Gm11716	AC122861.4
Slfn5os	AC127249.1
Gm16214
Gm15856
Nespas
Gm16759
Gm12002
Gm15747
Gm11827
Gm15675
Gm15883
Gm13594
Gm11365
Gm16364
Gm12339
Gm13209
Gm12953
Ctcflos
Gm16091
Gm16576
Gm14703
Gm15651
Gm16538
Gm16133
Gm17017
Gm38399
Gm17024
Gm3235
Gm20703
Gm26571
Gdap10
Gm26788
Gm26778
AU022754
Gm17552
Gm26889
1700007L15Rik
Fendrr
Gm26719
Rian
Gm26892
1700112J16Rik
2610037D02Rik
Gm26673
E030044B06Rik
Gm26776
1010001B22Rik
Gm26869
6720483E21Rik
A330074K22Rik
Gm27000
Gm26917
2810030D12Rik
1700047M11Rik
2310008N11Rik
Gm29521
2310043L19Rik
Gm38057
Gm36569
Gm36936
Gm21955
A930004J17Rik
Gm37844
Gm37795
Gm37200
BC037039
Gm38375
Gm38372
Gm37352
Gm38248
B230377A18Rik
Gm38077
4932442E05Rik
A430027H14Rik
Gm42937
Gm42979
Gm43445
Gm43653
Gm35439
Gm42501
Gm43545
Gm42664
Gm42690
Gm43422
Gm43342
Dancr
Gm43843
4930528J11Rik
Gm42735
Gm6598
2210412B16Rik
Gm43634
Gm44199
Gm44321
Gm44250
Gm43980
Gm43890
Gm44423
Gm45110
Gm44987
Gm32772
Gm44667
Gm45670
Gm45449
Gm45371
Gm45883
Gm42031
Gm45457
Gm31659
Gm29773
Gm36879
Gm45892
Gm48274
E030022I16Rik
Gm48045
Gm48427
Gm48210
Gm47634
Gm48079
BB123696
Gm48795
Gm48283
A530001N23Rik
A630019I02Rik
2810457G06Rik
Rmrp
Bc1
Gm49442
Gm4544
Gm49540
Gm49599
AC140278.1
AC132404.1
AC106834.1
AC166172.6
AC137853.2
AC138174.2

## Sheet: 3. WT-veh vs aERKO-Veh
Week 5	Week 10	Shared	% Shared
355 Genes	50 Genes	19	38
Gene ID	Gene ID	Gene ID
A630019I02Rik	Gm49540	Gm42869
Gm15883	Gm2762	Gm49540
Gm38372	Gm14488	Gm12523
Gm26749	Gm11532	Gm44620
Gm38375	H19	H19
Myhas	Atad3aos	Gm37762
Gm42664	Gm26885	Gm15270
Gm26889	Gm44620	Gm45718
Gm15856	BC043934	Gm46404
Gm42735	Gm36879	Gm20556
6330410L21Rik	Gm14817	Prr33
4930565N06Rik	Gm15816	Gm15201
A530001N23Rik	Gm14866	Pvt1
Gm42538	1700030C10Rik	2010016I18Rik
Gm49599	AC138174.2	4930511M06Rik
Gm44321	Gm20556	Gm40723
Gm38248	Prss23os	Gm36879
Gm42778	Gm15270	Gm5420
Gm49600	Gm15201	Gm35853
Gm13966	Gm26714
Gm45457	Gm7932
E030022I16Rik	D830050J10Rik
4931403E22Rik	Gm40723
Gm10129	Pvt1
Gm16185	4930511M06Rik
Apol7d	Gm42869
Gm28941	AC122861.4
Gm45540	Gm5420
Gm44199	Gm43429
Gm44667	D630023O14Rik
Gm26663	Gm45718
Gm45221	Prr33
Gm38077	Gm46404
Gm9939	Gm12523
6430590A07Rik	Gm35572
Gm43445	Slfn5os
Gm15775	Gm37762
Gm17473	Gm45472
Gm26516	Gm45883
Gm42697	A530020G20Rik
Gm45564	Gm37859
Gm15886	9230104M06Rik
Gm42869	Gm35853
4930519K11Rik	Gm48427
Gm8066	2010016I18Rik
Gm47798	Gm42047
Gm49540	Gm38244
Gm38155	E030044B06Rik
Gm20402	BB123696
6030407O03Rik	Hotairm1
Gm12523
Gm37756
Gm26869
CT025671.1
Gm21955
Gm13620
Gm16401
Gm12224
Gm26788
Gm43300
Gm45110
Gm49204
D930015M05Rik
Gm45894
Gm49163
Gm12265
Gm37570
Gm43980
Gm4793
1700027A15Rik
Gm44669
Gm49125
Gm44620
Gm44386
Gm36989
AC102055.1
Gm26673
2610037D02Rik
Gm11651
Gm20319
Gdap10
4732440D04Rik
Gm13441
Gm38058
4930500M09Rik
H19
Gm38057
Gm45102
Gm45737
Gm29773
Gm29050
Gm26568
Gm47870
AC129188.1
Gm26565
1700109K24Rik
A930004J17Rik
Gm45631
6430511E19Rik
Gm43843
Gm47513
Gm15747
Gm26899
Gm43071
Gm38228
Gm43422
Gm43292
4932442E05Rik
Gm48562
Gm37762
Gm16576
Gm45137
Gm16090
Gm15347
Gm47862
4831440E17Rik
Gm35558
Gm26711
AC138228.3
Gm46218
Gm43031
Gm44423
Slc13a2os
Gm15270
E130102H24Rik
Gm45449
Gm11973
AC125101.1
Gm26517
Gm45718
A930016O22Rik
Gm37019
9130019P16Rik
Gm45838
Gm37352
Gm16568
Gm29358
Gm16325
1700120B22Rik
Gm44123
Gm36936
Gm46404
Gm16726
Gm44832
Gm47640
Gm14798
Gm26775
Gm45515
Gm26778
Gm6566
Gm38399
Gm26904
9330154J02Rik
Gm38190
Gm20556
Gm15063
Gm9870
Prr33
Appbp2os
2810457G06Rik
Gm26615
B430319F04Rik
Gm13554
1700034P13Rik
Gm15201
AC132307.5
Gm43909
Gm45104
Gm9949
Gm42748
Gm16001
4930470G03Rik
Gm44317
Gm35439
Gm7292
Gm11769
Gm20548
Gm16153
BC049987
Fendrr
AU022754
Gm26699
Gm49654
9930017N22Rik
A730091E23Rik
4932441J04Rik
Gm43890
BC048644
Gas5
D730003I15Rik
Gm49207
4933439C10Rik
1700007L15Rik
Gm11537
Gm13262
AC166172.4
Gm17134
Gm36738
Gm4316
2310009A05Rik
Gm43579
A630014C17Rik
Ndufb1-ps
Snhg6
A730085K08Rik
Snhg10
Gm17114
Gm11100
Gm29247
C630043F03Rik
AC131065.2
Pvt1
Foxd2os
Gm20444
Gm17435
Gm12744
Gm43154
C230062I16Rik
AC138790.1
AA914427
1600020E01Rik
Gm43172
Gm13219
2810425M01Rik
Gm15964
Gm41349
AC121821.1
Gm45669
Gm15417
2010016I18Rik
Snhg3
Dhx58os
Map2k3os
Snhg5
4933404O12Rik
4930579K19Rik
Gm17041
Gm13205
Gm13209
2810032G03Rik
Gm48116
4930592A05Rik
1110038B12Rik
Gm45643
AI463170
Gm29100
Gm26619
2810468N07Rik
1810021B22Rik
5430416N02Rik
Gm43860
AW112010
Gm44510
Snhg15
5430430B14Rik
Gm38300
9330020H09Rik
Snhg1
1810044D09Rik
AC158982.1
Gm16063
Gm16124
AC125110.1
Epb41l4aos
Snhg12
9130604C24Rik
AC133523.4
Snhg20
Snhg8
Gm5914
Gm36945
Zfas1
Gm47398
D030018L15Rik
Gm37584
2310074N15Rik
1810059H22Rik
Gm41177
Gm42067
1810032O08Rik
Gm20337
Gm10076
2810001G20Rik
1700040D17Rik
Gm43062
Gm15860
2410006H16Rik
Gm42031
2010204K13Rik
Gm32369
Gm17619
Gm44837
4930511M06Rik
Gm40723
Haglr
Gm42690
2010015M23Rik
2510046G10Rik
AC132253.4
Gm13402
Gm36879
Gm47884
Gm36161
3100003L05Rik
Pantr1
Emx2os
Gm14232
Rapgef4os3
Dancr
Rab26os
Gm20703
Gm15471
Gm11629
Gm26917
Gm42418
Gm7467
Gm20485
Gm16174
Gm32688
AC163629.2
Gm37986
Gm14097
AY036118
Gm5420
A330093E20Rik
Gm31305
2700038G22Rik
2210008F06Rik
C030013C21Rik
Gm13431
Gm38409
Gm15848
Gm15564
Bc1
Gm13053
4930426D05Rik
Gm3235
A930001A20Rik
Ptprv
Gm14207
Gm16230
Gm43846
Bcas3os2
Gm39132
Gm48717
2700089I24Rik
Gm48633
Gm38197
Gm35853
Gm32255
Gm37490
Gm26671
M5C1000I18Rik
Gm15637
Rmrp

## Sheet: 4. WT-DES vs aERKO-DES
Week 5	Week 10	Shared	% Shared
1191 Genes	615 Genes	439	71.3821
Gene ID	Gene ID	Gene ID
H19	H19	H19
Abhd1	C4a	C4a
4833413E03Rik	1810032O08Rik	Meg3
C4a	Meg3	Tmem134
Meg3	Tmem134	4930562F07Rik
Dubr	4930562F07Rik	Ifi30
Tmem134	Prss23os	Zswim6
4930562F07Rik	Crnde	2210406O10Rik
Sox6os	Ifi30	2700046A07Rik
Ifi30	Zswim6	4930426D05Rik
Zswim6	2210406O10Rik	Prr33
Fam219aos	2700046A07Rik	Zfp469
1700018A04Rik	4930426D05Rik	2010007H06Rik
9330171B17Rik	Prr33	Gimap1os
2210406O10Rik	Zfp469	Gpr141b
2700046A07Rik	2010007H06Rik	9230109A22Rik
Gm9776	Gimap1os	F730043M19Rik
4930426D05Rik	Gpr141b	Gm9870
1700048O20Rik	9230109A22Rik	Zeb2os
Prr33	F730043M19Rik	Hoxd3os1
Zfp469	Gm9870	Gm9888
9530080O11Rik	Zeb2os	E330013P04Rik
A730020M07Rik	Hoxd3os1	Notumos
2010007H06Rik	Gm9888	Gm12474
Gimap1os	E330013P04Rik	D630008O14Rik
BC106179	Gm9899	Gm4793
B430212C06Rik	Notumos	Anxa13
Gpr141b	Gm12474	9130017K11Rik
4930533K18Rik	D630008O14Rik	9330154J02Rik
A630023P12Rik	Gm4793	AI504432
Gm5084	Anxa13	BC043934
4930579K19Rik	9130017K11Rik	Gm5420
9230109A22Rik	9330154J02Rik	R74862
A530095I07Rik	AI504432	Gm10143
F730043M19Rik	BC043934	E230001N04Rik
Gm9870	Gm5420	Gm5113
Gm14964	C330011M18Rik	4930581F22Rik
Zeb2os	R74862	Gm20634
Hoxd3os1	Gm10143	BX649560.1
Gm9885	E230001N04Rik	Gm10433
5830454E08Rik	Gm5113	Gm16401
Gm9888	4930581F22Rik	Gm10451
C130026L21Rik	Gm20634	D730003I15Rik
E330013P04Rik	BX649560.1	4930520O04Rik
Gm9905	Gm10433	BC048644
4930597O21Rik	4933439C10Rik	Gm10684
Notumos	Gm16401	3110039I08Rik
Gm12474	Gm10451	Il1bos
D630008O14Rik	D730003I15Rik	AW112010
Gm9934	H3f3aos	Gm10863
Gm4793	4930520O04Rik	F630028O10Rik
2900041M22Rik	BC048644	Dnm3os
Gm9947	Gm10676	D030028A08Rik
Gm9949	Gm10684	Gm53
Anxa13	3110039I08Rik	Gm14221
9130017K11Rik	Il1bos	Gm11110
Hottip	AW112010	6530402F18Rik
9330154J02Rik	4930594M22Rik	Gm11131
AI504432	Gm10863	Gm13219
Gm12500	F630028O10Rik	Gm15821
BC043934	Dnm3os	Gm12352
Hoxaas2	D030028A08Rik	Gm12523
Gm5420	Gm53	Rapgef4os2
Gm10032	Gm14221	2810455O05Rik
R74862	Gm11110	Gm11240
Gm10076	6530402F18Rik	Gm15635
Gm10125	Gm11131	D830026I12Rik
Ptpmt1	Gm13219	AI838599
Gm10143	Gm15821	Gm11537
E230001N04Rik	4930565N06Rik	Gm14866
Gm5113	Gm12352	Gm15964
B430203G13Rik	Gm12523	3010003L21Rik
A430093F15Rik	Rapgef4os2	Foxd2os
4930581F22Rik	Gm5860	4732490B19Rik
Gm20634	Gm12744	Gm15347
BX649560.1	2810455O05Rik	C230038L03Rik
BC016548	Gm11240	1700123M08Rik
3830408C21Rik	Gm15635	A330035P11Rik
A530040E14Rik	Gm15774	Appbp2os
Gm10369	D830026I12Rik	Gm12022
G530011O06Rik	Gm16206	Gm16063
Gm10433	AI838599	Gm12676
Gm16401	6330418K02Rik	Arhgap27os1
Gm10451	Gm11537	Slc13a2os
9130019P16Rik	Gm14866	Gm16325
Gm8098	Gm15964	Gm4285
4930599N23Rik	Myhas	Grin1os
2410018L13Rik	3010003L21Rik	Ttc39aos1
Runx2os1	Arhgap27os2	Arhgap27os3
Gm10501	Gm14508	Tnfsf13os
D730003I15Rik	Foxd2os	Gm13032
3222401L13Rik	4732490B19Rik	Gm13421
Apol7d	Gm15347	2610307P16Rik
Mxra8os	C230038L03Rik	Gm15201
4930520O04Rik	Gm12602	Evx1os
BC048644	Dhx58os	Bach2os
Gm6658	1700123M08Rik	Gm12144
Gm10684	A330035P11Rik	Gm15972
Gm15441	Appbp2os	Gm16933
3110039I08Rik	Gm12022	Slfn5os
Gm15417	Gm16063	2700033N17Rik
4833422C13Rik	Gm12676	Gm11535
Il1bos	Gm16229	Gm16144
Gm14207	Arhgap27os1	Gm15199
Wt1os	Slc13a2os	4933421A08Rik
AW112010	Gm15987	9330162012Rik
4631405J19Rik	Gm16325	Adap2os
F930017D23Rik	Ube4bos1	Gm11747
Gm13262	Gm4285	Has2os
Gm10863	Grin1os	Gm16548
Gm10874	Gm13003	Stamos
F630028O10Rik	Ttc39aos1	Tvp23bos
Dnm3os	Arhgap27os3	Gm15655
D030028A08Rik	Tnfsf13os	Gm11827
Gm53	Gm13032	Gm16192
Gm14221	Gm13421	Gm16726
Dnmt3bos	2610307P16Rik	Gm15675
Gm11110	1700003D09Rik	Tbx3os2
Gm14966	Gm13448	Gm16124
6530402F18Rik	Gm15201	Gm15063
Gm11131	Gm15326	Gm13869
Gm13219	Evx1os	Gm16033
2610203C22Rik	Bach2os	Gm13874
Gm11175	Gm12144	Gm11611
Gm15821	Rapgef4os3	Gm11730
Gm12406	Gm15972	Gm11532
A230072E10Rik	Gm16933	Emx2os
Mir142hg	Snhg12	AI662270
Gm12352	Gm12840	2010001A14Rik
Gm12523	Slfn5os	Gm15983
Tomm6os	2700033N17Rik	Gm14230
3010001F23Rik	Gm11535	Gm14820
Gm11632	Gm13441	2810408I11Rik
Gm15344	1810019D21Rik	Gm13209
Gm16185	Gm16144	E030042O20Rik
C230037L18Rik	Gm15199	Gm11946
Gm17477	4933421A08Rik	Gm13652
1700060J05Rik	9330162012Rik	Gm16091
Gm16279	Adap2os	Hopxos
Rapgef4os2	Gm11747	Gm16576
Gm15492	Mypopos	C030037D09Rik
C230035I16Rik	Has2os	Gm12976
2810455O05Rik	Gm13446	Hectd2os
Gm11240	Gm16548	D430040D24Rik
4933421O10Rik	Stamos	4930458D05Rik
Gm15927	Tvp23bos	Gm14455
Gm15834	A730081D07Rik	Gm15512
8030453O22Rik	0610009E02Rik	Gm14703
Gm13111	Gm15655	Gm15674
C030013C21Rik	A630052C17Rik	Gm15889
4930570G19Rik	Gm17029	Gm16564
Gm15635	Gm15816	Gm15628
Gm12758	Gm11827	Gm16136
Gm16000	Gm16192	Gm7097
A530072M11Rik	Gm16726	Gm16133
Gm12265	Gm15675	A830011K09Rik
B930095G15Rik	Tbx3os2	Gm16567
1110018N20Rik	Gm16124	4930524O07Rik
C130046K22Rik	Gm15063	Gm15851
Snhg15	Gm13869	Gm17017
D830026I12Rik	Gm16033	1700071M16Rik
Gm11423	2610027K06Rik	Gm38399
AI838599	Gm13874	Gm17108
4933439K11Rik	Gm11611	2810468N07Rik
Brip1os	Gm11730	Gm17035
B430219N15Rik	Eldr	Gm17025
Snhg3	Gm11532	2010016I18Rik
Gm11537	Emx2os	A830073O21Rik
Med9os	AI662270	D030025P21Rik
Gm11574	Gm11399	Gm20528
Gm15663	2010001A14Rik	Gm20444
4833418N02Rik	Gm15983	Gm20412
Gm11651	Gm14230	A930015D03Rik
Gm14866	Gm14820	Rab26os
A430018G15Rik	2810408I11Rik	Gm20632
D330050G23Rik	Gm13209	Gm20554
Gm15964	E030042O20Rik	Gm20707
2410004I01Rik	Gm11946	4930556M19Rik
3010003L21Rik	Gm16725	Gm26788
Gm13056	A430035B10Rik	9530082P21Rik
Foxd2os	Gm13652	Gm26786
1700095J03Rik	4930404I05Rik	Ptgs2os
4732490B19Rik	Gm16091	Gm16712
Gm15347	Gm13554	Gm10425
Trmt61b	9830144P21Rik	Gm26615
Gm12963	Hopxos	C330013E15Rik
4930412C18Rik	Gm16576	A530020G20Rik
C230038L03Rik	C030037D09Rik	Gm26885
A430078I02Rik	Gm12976	Gm26778
1700123M08Rik	Hectd2os	9330175E14Rik
A330035P11Rik	D430040D24Rik	Gm26889
Appbp2os	4930458D05Rik	4933416M07Rik
Hoxb5os	9230111E07Rik	4930525G20Rik
Gm14817	Gm14455	2010300F17Rik
Gm12022	Gm15512	D630002J18Rik
4921531C22Rik	Gm14798	Gm26532
Gm12212	Gm14703	Gm17276
Gm16063	B230398E01Rik	Gm26568
Gm12676	Gm15674	Fendrr
Gm13008	Gm16559	AA543186
Gm15873	Gm15889	4732491K20Rik
Arhgap27os1	Gm16564	2310001H17Rik
8430419K02Rik	Mir17hg	Gm26719
Slc13a2os	Gm15628	C030034L19Rik
4930455G09Rik	Gm16136	1500026H17Rik
2810430I11Rik	Gm7097	Mirg
Atcayos	Gm16133	A830052D11Rik
Gm16325	A830011K09Rik	AU020206
Gm15612	Gm16567	Gm26669
Gm4285	Gm16587	Mir155hg
Grin1os	Gm16534	Rian
Kcnmb4os2	Gm15523	Gm26894
Ttc39aos1	4930524O07Rik	Gm26892
Gm15912	Gm15851	Gm26735
Arhgap27os3	Gm15657	9530026P05Rik
Tnfsf13os	Gm17017	5830432E09Rik
Gm15832	1700071M16Rik	Gm26536
Gm13032	Gm38399	1700022N22Rik
Gm13421	Gm17173	Gm26751
2610307P16Rik	Gm17108	A930024N18Rik
2310014F06Rik	2810468N07Rik	Gm26797
Gm16984	Gm17035	Gm26673
Gm16731	Gm17025	9430098F02Rik
A830012C17Rik	2010016I18Rik	Mirt1
Gm15706	Gm17099	A130051J06Rik
Gm15929	A830073O21Rik	Gm26714
Gm15201	D030025P21Rik	Gm26642
Gm12473	1110038B12Rik	Gm26850
Unc45bos	Gm20528	Gm26776
Gm12531	Gm20444	Gm16685
Gm12688	Gm20412	Panct2
Gm11636	Malat1	Gm26809
Gm5602	A930015D03Rik	6430562O15Rik
Evx1os	Gm20507	Gm26857
Bach2os	Gm20531	Gm26858
Gm14206	Rab26os	Gm16894
Gm12144	Gm20632	A330009N23Rik
C230034O21Rik	Gm20554	A330074K22Rik
Gm16599	Gm20707	Gm27000
Gm11816	AC093020.1	Gm19557
2810433D01Rik	4930556M19Rik	Ptprv
Gm15972	Gm26788	Gm28309
Gm16933	9530082P21Rik	Gm28513
Gm15513	4933433G15Rik	BE692007
Gm15564	Gm26786	1700018L02Rik
Slfn5os	Ptgs2os	Gm19585
2700033N17Rik	Gm26759	Gm29331
Gm11535	9430037G07Rik	6030407O03Rik
Gm15932	Gm16712	Gm28286
Gm13270	Gm10425	A830008E24Rik
Gm16214	Gm26615	Gm28875
Ftx	C330013E15Rik	Gm29100
Gm16246	Gm6297	Gm26728
AV064505	A530020G20Rik	Gm28177
A630014C17Rik	Gm26885	Gm19461
Gm16144	D230017M19Rik	Gm36945
Gm14123	Gm26778	Gm36569
Gm12996	2700038G22Rik	Gm19721
Gm15199	9330175E14Rik	Gm38345
Gt(ROSA)26Sor	Snhg5	D630023O14Rik
Gm15200	Gm26716	Gm26616
4933421A08Rik	4831440E17Rik	Gm21955
9330162012Rik	Gm26889	Gm37035
Gm11457	4933416M07Rik	Gm37844
Adap2os	4930525G20Rik	Gm37223
Gm11747	2010300F17Rik	Gm37795
Gm15856	D630002J18Rik	Gm37200
Nespas	Gm26532	Gm37090
Gm16759	Gm17276	Gm38287
Has2os	Gm26568	BC037039
Gm13648	A530083I20Rik	Gm9910
9530034E10Rik	Carmn	Gm37261
Gm12002	Fendrr	Gm37270
Gm11837	Gm26671	Gm38336
Dnah2os	AA543186	Gm38099
Gm16548	Gm17275	Gm37691
Gm13205	4732491K20Rik	Gm38244
4930511M06Rik	2310001H17Rik	Gm37509
Gm13256	Gm26719	Gm43054
Gm15743	C030034L19Rik	Gm42868
Gm14029	1500026H17Rik	Gm42966
Stamos	Mirg	Gm42869
Tvp23bos	A830052D11Rik	Gm19391
Gm15551	AU020206	Gm43127
Gm16023	Gm26669	Gm43071
Gm15848	Mir155hg	Gm35585
AI427809	Rian	Gm43462
Gm15655	Gm26894	Gm43292
Man2c1os	Gm26892	6330410L21Rik
Gm16201	Gm26735	Gm43672
Gm15222	9530026P05Rik	Gm42697
Plxna4os1	5830432E09Rik	Gm30648
Gm11827	Gm26586	Gm43429
Gm16192	Gm26536	Gm43489
Gm13562	1700022N22Rik	Gm43534
Gm12147	Gm26751	Gm42851
Gm15943	Gm26749	Gm20559
Gm43154	A930024N18Rik	Gm43342
Gm13657	Gm26637	Gm43196
Gm16726	Gm26797	Gm43682
Gm15675	6430590A07Rik	Gm43791
Gm13010	Dleu2	Gm43808
Tbx3os2	Gm26673	Gm43197
Snhg20	9430098F02Rik	Gm43634
Gm15883	Mirt1	Gm20488
Gm13594	A130051J06Rik	AI839979
Gm11365	Gm26714	Gm43126
Gm16124	Gm26642	Gm44421
Gm16365	Gm26740	Gm44103
4930429F24Rik	Gm26850	Gm32479
Gm15063	Gm26840	Gm44220
4930481A15Rik	E030044B06Rik	Gm38910
Gm15527	Gm26776	Gm43914
Gm13869	Gm26899	Gm45769
Gm16033	Gm16685	Gm44250
Gm16364	Panct2	Gm44123
4930417H01Rik	Gm26809	Gm7932
Gm13874	6430562O15Rik	Gm45193
Gm11611	9330104G04Rik	Gm43909
Dhrs13os	Gm26857	Gm9768
Gm12405	Gm26858	4732496C06Rik
Gm11730	Gm16894	Gm44987
Gm12339	Gm26531	Gm44876
Gm11532	A330009N23Rik	Gm34121
Gm16638	A330074K22Rik	Gm44672
Emx2os	Gm27000	Gm34225
AI662270	Gm19557	2310043P16Rik
4930474H06Rik	Ptprv	Gm45151
A930001C03Rik	Lockd	Gm44620
Gm16096	1500015A07Rik	Gm44832
Gm15545	Gm28309	Gm44775
A830082K12Rik	Gm28513	2210406H18Rik
2010001A14Rik	BE692007	Gm19950
Gm15983	1700018L02Rik	Gm29683
E130307A14Rik	Gm28592	Gm45137
A230056P14Rik	Gm19585	Gm45104
Gm14230	Gm29331	9130214F15Rik
Gm13431	6030407O03Rik	Gm45867
Gm14820	Gm28286	A930037H05Rik
2810408I11Rik	A830008E24Rik	Gm45670
Gm13209	F730311O21Rik	Gm45606
E030042O20Rik	Gm28875	Gm39214
Gm16062	Gm29100	Gm45447
Gm14379	Gm26728	Gm45515
Gm12349	Plet1os	Gm45640
4933424M12Rik	Gm19412	B930018H19Rik
Gm11946	Gm28177	Gm45714
Gm12953	Gm19461	Gm45449
Prkag2os2	E330023G01Rik	Gm45669
1810021B22Rik	Gm28913	Gm45883
Gm13652	Gm36945	B430319F04Rik
Gm12999	Gm36569	Gm5086
Gm13710	Gm19721	Gm35363
Gm13398	Gm38345	A030001D20Rik
C430049B03Rik	D630023O14Rik	Gm42031
2210408F21Rik	Gm26616	Gm45540
Ctcflos	Gm21955	Gm45457
4933407K13Rik	Gm37035	Gm45909
Gm15270	Gm37844	Gm45774
Gm11266	Gm37223	Gm36879
Gm16054	Gm37712	A530010L16Rik
Gm14167	Gm37795	Gm45875
Gm16156	Gm37762	Gm45767
Ppp1r18os	Gm37200	Gm45760
2810001G20Rik	Gm37090	Gm47079
Gm16091	Gm38287	Gm47345
Gm15533	BC037039	Gm39323
Hopxos	Gm9910	E230034D01Rik
Gm16576	Gm37261	Gm47162
C030037D09Rik	Gm37285	Gm48796
Gm12976	Gm37270	Gm49759
Hectd2os	BC055308	Gm49367
D430040D24Rik	Gm38336	Gm47248
Gm16174	Gm38099	Gm49323
Gm11715	Gm38248	Gm47862
4930458D05Rik	Gm37691	Gm47163
Gm14455	Gm38244	Gm48435
Gm15512	Gm37509	Gm32255
Gm14703	Gm37335	9530018F02Rik
9530036M11Rik	Gm43054	Gm49782
1700122E12Rik	Gm43138	AI463170
Gm15674	Gm42868	Gm10824
Gm16025	Snhg8	Gm47200
Gm15651	Gm42966	Gm48898
B230216N24Rik	Gm42869	9230116L04Rik
Gm15889	Gm19391	Gm47566
Gm16564	Gm43127	4933412E12Rik
Gm16092	A530030E21Rik	4930455C13Rik
Gm16117	4933428P19Rik	Gm48878
Gm15628	Gm31305	Gm46224
Gm16538	Sox2ot	Gm48653
4930556I23Rik	Gm43071	Dio3os
Gm16118	Gm35439	Gm36723
Gm16136	Gm35585	Gm10432
Gm16565	Gm43462	5033406O09Rik
Gm7097	Gm42889	Gm49602
Gm16133	Gm43428	Gm48795
Gm13625	Gm43292	Gm10734
A830011K09Rik	6330410L21Rik	Gm10873
Gm16567	Gm43672	Gm36161
1810020O05Rik	Gm42940	Gm48900
Gm16094	Gm42697	Gm49064
Gm16029	Gm30648	1810028F09Rik
4930524O07Rik	Gm43429	G930009F23Rik
Gm15851	Gm43489	Gm49172
Gm17017	E330034L11Rik	Gm10791
Gm4524	Gm43439	4930413F20Rik
1700071M16Rik	Gm42893	4930592A05Rik
9130221H12Rik	Gm42706	Mirt2
Gm38399	Gm43534	Gm35853
Gm17041	Gm42851	5730521K06Rik
Gm17055	Gm20559	Gm39556
Gm17134	Gm42847	Gm20556
9330020H09Rik	Gm43342	Gm49643
Gm17108	Gm42467	Gm49700
2810468N07Rik	Gm43460	2210009P08Rik
Gm17035	Dancr	CT486005.1
Gm17025	Gm43196	AC126937.2
2010016I18Rik	Gm43682	AC091309.4
A830073O21Rik	Gm43791	AC091309.5
B930036N10Rik	Gm42735	AC102496.1
A230065N10Rik	Gm43808	AC122818.3
D030025P21Rik	Gm43197	AC162182.1
4930515G01Rik	Gm43634	AC102342.2
Gm20528	Gm20488	AC125110.1
Gm20444	AI839979	AC132307.1
Gm20412	Gm43126	CT485616.1
BC023719	Gm44421	AC125101.1
A930015D03Rik	Gm44103	AC109138.8
Gm20512	Gm32479	AC119228.1
Gm4189	Gm44220	AC132307.3
Gm20463	4930563H07Rik	AC132288.2
Gm20402	Gm38910	AC106834.1
Gm20496	Gm43914	AC115752.1
Gm20427	Gm45769	AC127249.1
Gm20663	Gm44250	AC132307.5
6330562C20Rik	Gm44123	AC166575.1
Gm20659	Gm7932	AC166748.2
Gm20627	Gm45193	AC133451.2
Gm20633	Gm43909
Rab26os	Gm43923
Gm20632	Gm9768
Gm20554	9430064I24Rik
Gm20707	4732496C06Rik
Prox2os	Gm44987
Gm20655	Gm44876
Gm5784	Gm34121
Gm21982	Gm44616
Gm20939	Gm44672
D630033O11Rik	Gm34225
Gm28373	2310043P16Rik
Gm26775	Gm45151
1700113A16Rik	Gm44620
9530052E02Rik	Gm44832
Gm26723	Gm45102
Gm4221	Gm44775
Gm26571	Gm45221
4930509G22Rik	2210406H18Rik
4930556M19Rik	Gm19950
Gm16386	Gm29683
Gm26880	Gm44669
Gm26789	Gm45137
Gm26788	Gm45104
Gm17435	9130214F15Rik
Gm2670	Gm45867
9530082P21Rik	Gm44751
BC001981	E230032D23Rik
Gm26786	A930037H05Rik
Ptgs2os	Gm45670
Gm26821	Gm45472
Gm17491	Gm45606
Gm26641	Gm39214
1110020A21Rik	Gm45447
Gm4419	Gm45515
Gm4262	Gm45640
Gm17638	B930018H19Rik
Pantr2	Gm45714
Gm16712	Gm45449
1700086O06Rik	Gm45669
Gm10425	Gm45883
Gm26615	Gm45397
Gm26724	B430319F04Rik
Gm26725	Gm5086
C330013E15Rik	Gm20100
9230104M06Rik	Gm45412
A530020G20Rik	Gm45552
Gm26885	Gm35363
1110002J07Rik	A030001D20Rik
Gm26778	Gm42031
Gm26514	Gm45540
9330179D12Rik	Gm45457
Gm4890	Gm45909
2310002F09Rik	Gm45774
Gm17501	Gm36879
4632428C04Rik	Gm42047
9330175E14Rik	A530010L16Rik
4932441J04Rik	Gm45875
1010001N08Rik	Gm45767
Gm16907	Gm45760
Gm26889	Gm47079
Gm26771	Gm47345
C430042M11Rik	Gm48159
Gm26767	Gm48065
4933416M07Rik	Gm39321
1700109K24Rik	Gm39323
Gm26649	E230034D01Rik
4930525G20Rik	Gm47162
Gm26685	Gm48796
2010300F17Rik	Gm49759
D630002J18Rik	Gm32926
Gm26532	Gm48529
Gm17276	Gm49367
Gm26569	Gm47248
Gm26568	Gm49323
1700007L15Rik	Gm47862
Tmem147os	Gm47163
1700028E10Rik	Gm48435
A330048O09Rik	A130077B15Rik
Gm26672	A430103D13Rik
2700012I20Rik	AC158605.1
Fendrr	Gm32255
9030407P20Rik	9530018F02Rik
AA543186	Gm48427
Gm26619	Gm47976
4732491K20Rik	Gm47766
2310001H17Rik	Gm49782
Gm16793	AI463170
Gm26719	Gm10824
C030034L19Rik	Gm47200
Gm26718	Gm48898
B230208H11Rik	9230116L04Rik
Gm26873	Gm47566
A230087F16Rik	4933412E12Rik
1500026H17Rik	4930455C13Rik
Mirg	Gm48878
A830052D11Rik	Gm46224
AU020206	Gm35404
Gm26669	Gm47391
Mir155hg	Gm47015
Gm10544	Gm32369
Gm26782	D430020J02Rik
Gm16754	Gm48133
Rian	Gm48653
Gm26894	Dio3os
Gm26892	Gm36723
Gm26735	Gm10432
9530026P05Rik	Gm48630
Gm26737	5033406O09Rik
5830432E09Rik	Gm49602
Gm26583	Gm48062
Gm26582	Gm48795
9930014A18Rik	Gm47798
Gm26536	Gm10734
4930516B21Rik	Gm10873
B230322F03Rik	Gm47071
Gm17619	Gm36161
1700040D17Rik	Gm31683
1700022N22Rik	Gm48900
1700112J16Rik	Gm38409
Gm16675	Gm49064
2610037D02Rik	Gm48703
Gm26751	1810028F09Rik
Gm26902	G930009F23Rik
A930024N18Rik	AC158982.1
Gm26797	Gm49172
G730003C15Rik	Gm49768
Gm26799	Gm10791
1500002F19Rik	4930413F20Rik
Gm26673	4930592A05Rik
Gm26674	D730005E14Rik
9430098F02Rik	Mirt2
Gm17597	Gm35853
Gm26508	Gm49428
Gm10687	5730521K06Rik
A330033J07Rik	Gm39556
4921504A21Rik	Gm20556
Gm16617	E130310I04Rik
Mirt1	Gm49643
Gm20033	Gm49727
A130051J06Rik	Gm21691
Gm10561	Gm49700
Gm26714	Gm19522
Gm16755	2210009P08Rik
Gm16853	CT486005.1
Gm26642	AL805899.1
Gm26645	AC126937.2
4833412C05Rik	AC091309.4
Gm26739	AC091309.5
2810429I04Rik	AC102496.1
Gm26841	AC122818.3
Gm26850	AC102055.1
Gm4673	AC162182.1
A730056A06Rik	AC102342.2
Gm26636	AC125110.1
Miat	AC132307.1
2310043M15Rik	AC121821.1
Gm26776	CT485616.1
Gm10614	AC125101.1
Gm26565	AC109138.8
4833407H14Rik	AC125093.1
4933429H19Rik	AC119228.1
2700046G09Rik	AC132307.3
Gm16596	AC132288.2
Gm17315	AC157548.1
Gm16685	AC106834.1
Panct2	AC115752.1
Gm26809	AC166172.6
Gm26811	CAAA01066123.1
Gm26681	AC127249.1
E530011L22Rik	AC138174.2
Gm16701	AC132307.5
6430562O15Rik	AC166575.1
Gm26912	AC166748.2
Gm26903	AC133451.2
9530052C20Rik	AC132253.9
Gm26857
Gm26858
1010001B22Rik
Lppos
Gm16892
Gm26703
Gm26869
0610038B21Rik
4930547M16Rik
Gm26801
Gm16894
Gm26680
Gm26711
A330009N23Rik
6720483E21Rik
A330074K22Rik
Gm27000
Gm26917
Gm10605
Gm19557
Ptprv
Gm42418
Gm27221
2310009A05Rik
Gm27209
Gm27177
Gm10603
Gm27187
2810030D12Rik
Gm28836
Gm29253
Gm28309
Gm28513
Gm29008
Gm28626
BE692007
Gm28497
Gm29642
B130024G19Rik
Gm29103
Gm28959
1700018L02Rik
2310068J16Rik
1700047M11Rik
Gm19585
Gm28512
Gm29587
Gm29331
6030407O03Rik
Gm28901
Gm28286
2810414N06Rik
A830008E24Rik
1810044D09Rik
Gm28610
2010320M18Rik
Gm28523
Gm4035
Gm10138
Gm28875
Gm29100
A630072M18Rik
Gm29054
Gm26728
Gm28229
1600010M07Rik
Gm28177
2310040G24Rik
Gm28221
Gm19461
Gm29237
Gm29291
1810041H14Rik
Gm38057
Gm38056
Gm36945
Gm38166
Gm36569
Gm33280
Gm37885
Gm19721
Gm10851
Gm37233
Gm38345
9530018H14Rik
D630023O14Rik
Gm36936
Gm26616
Gm38344
Gm21955
Gm37035
Gm37969
A930004J17Rik
Gm37844
Gm37223
Gm37939
Gm38253
Gm37795
Gm38182
Gm19918
Gm38318
Gm37121
Gm38273
Gm37200
Rncr4
Gm37303
Gm37090
Gm38287
Gm37274
BC037039
Gm37755
Gm9910
Gm10657
Gm38375
Gm38372
Gm37261
Gm37352
Gm38391
Gm37859
D430013B06Rik
Gm37249
Gm30238
Gm37499
Gm37893
Gm37270
Gm10766
Gm37446
Gm38336
Gm32391
5430433H01Rik
Gm37314
Gm38099
Gm37818
B230377A18Rik
Gm37401
2900018N21Rik
Gm38155
Gm38077
Gm37691
Gm38244
Gm37127
Gm37509
E230020A03Rik
4932442E05Rik
Gm37827
Gm37737
A430027H14Rik
Gm37165
Gm43857
Gm43118
Gm43054
Gm43185
Gm43267
Gm42979
Gm43661
5830487J09Rik
Gm5547
Gm42901
Gm42944
Gm42868
Gm43437
Gm42966
Gm42778
Gm42869
Gm19391
Gm43127
Gm43584
Gm43071
Gm42457
Gm42428
AY036118
Gm43719
Gm42671
Gm43136
Gm35585
Gm43462
Gm43566
Gm43300
4633401B06Rik
Gm43513
Gm42501
Gm43272
Gm42659
Gm43338
Gm43305
Gm43292
Gm43435
Gm35986
2310074N15Rik
Gm43240
Gm43539
6330410L21Rik
AI506816
Gm43672
Gm43545
Gm43609
Gm42664
Gm42697
Gm30648
9430085M18Rik
Gm43823
Gm42658
Gm43375
Gm43429
Gm43489
Gm42690
Gm34866
Gm40348
Gm43534
Gm43422
Gm43389
Gm43852
Gm42851
Gm42846
Gm20559
Gm43342
D5Ertd605e
2510016D11Rik
Peg13
Gm43860
Gm43621
Gm43843
Gm43128
N4bp2os
Gm43481
Gm2762
4930528J11Rik
Gm43196
Gm43682
Gm43791
Gm42849
Gm19590
Gm43808
Gm43059
Gm6598
Gm42572
Gm43268
Gm43579
4930589O11Rik
Gm43197
2210412B16Rik
Gm43634
Gm20488
Gm43372
AI839979
Gm43172
Gm43126
Gm44421
4833403J16Rik
Gm44136
Gm44103
Gm43863
Gm32479
Gm44220
Gm44170
Gm44424
Gm44430
Gm44135
Gm38910
Gm44321
Gm43914
Gm45769
9330102E08Rik
Gm44250
Gm43980
Gm44123
9530062K07Rik
Gm43890
Gm44423
Gm7932
Gm45193
Gm43909
Gm32914
Gm43916
0610033M10Rik
Gm16499
Gm44226
D530033B14Rik
Gm44950
Gm45205
Gm44509
Gm9768
Gm44706
Gm32846
4732496C06Rik
Gm44987
Gm44876
1810049I09Rik
Gm44645
Gm45091
Gm34121
Gm44985
Gm44672
Gm34225
2310043P16Rik
Gm45151
Gm44777
Gm44620
Gm44832
Gm45841
Gm44732
Gm44775
Gm45235
2210406H18Rik
4833411C07Rik
Gm19950
Gm29683
Gm32031
Gm44709
Gm45137
Gm45104
Gm45737
9130214F15Rik
Gm45867
Gm45188
Gm45236
A230057D06Rik
A930037H05Rik
4930560O18Rik
Gm44667
Gm45670
Gm45470
Gm45606
Gm39214
Gm45447
Gm45338
Gm45515
Gm45592
Gm45640
B930018H19Rik
Gm45605
E330011O21Rik
Gm45643
Gm45714
Gm45449
Gm45507
Gm45669
Gm45371
Gm45883
Gm45437
Gm45441
B430319F04Rik
Gm45251
Gm45453
Gm42067
Gm45444
Gm5086
Gm35363
Gm10252
A030001D20Rik
Gm42031
Gm45869
Gm45540
Gm9908
Gm45457
AW046200
4933406B17Rik
Gm45894
Gm45909
Gm4316
Gm45774
Gm45854
Lncbate1
Gm36879
Gm17745
Gm33023
Gm45892
A530010L16Rik
Gm31718
Gm45875
Gm45767
Gm45732
Gm45760
BC049987
Gm47079
Gm47345
Gm33104
Gm9856
Gm47112
Gm20300
9430081H08Rik
Gm48275
Gm39323
E030022I16Rik
E230034D01Rik
AC139579.1
Gm19531
Gm47162
Gm48796
Gm49759
Gm48249
E230014E18Rik
Gm47640
Gm49367
Gm10686
Gm47248
4930546K05Rik
Gm49323
Gm33858
Gm47398
Gm46212
Gm48045
Gm47862
Gm47163
Gm48435
Gm35189
5430401H09Rik
Gm32255
Gm40723
9530018F02Rik
Gm30262
Gm48226
Gm48768
Gm33869
Gm48614
Gm49782
AI463170
Gm10824
Gm47200
Gm48898
9230116L04Rik
Gm47566
Gm47096
Gm48882
4933412E12Rik
4930455C13Rik
Gm47644
Gm48878
Gm46224
Gm47767
Gm20337
Gm47634
Gm48623
E430024I08Rik
Gm34084
5830428M24Rik
Gm31513
Gm48693
Gm48771
Gm47863
Gm40841
Gm31063
Gm32219
Gm47428
Gm48653
Gm46404
Gm48116
Dio3os
Gm36287
9530014B07Rik
Gm35558
Gm36723
Gm10432
5033406O09Rik
Gm49602
Gm10790
Ndufb1-ps
Gm46339
Gm47980
Gm47258
Gm48228
Gm48140
Gm48795
Gm35279
Gm10734
Gm10873
Gm38604
Gm48488
Gm36161
Gm47550
Gm31834
Gm47920
Gm48900
Gm49064
AI463229
Gm47061
1810028F09Rik
5830448L01Rik
G930009F23Rik
Gm49172
1700087I21Rik
Gm34934
Gm49125
Gm49240
Gm32618
2810457G06Rik
Rmrp
Gm49207
Gm10791
4930413F20Rik
Gm49077
5430440P10Rik
Gm49204
D730044K07Rik
Gm49163
Gm49179
Gm34907
Gm10366
4930592A05Rik
Gm6740
Gm19277
Mirt2
Gm49442
Gm36738
Gm35853
5730521K06Rik
1110013H19Rik
Gm49492
A430088P11Rik
Gm49544
Gm41349
Gm39556
Gm20556
I730030J21Rik
Gm49494
Gm49741
Gm49745
Gm49767
Gm30124
Gm49643
Gm29719
Gm46560
Gm49700
2210009P08Rik
Gm41442
CT010496.1
CT486005.1
CT025652.1
AC154258.1
2700054A10Rik
AC167363.2
AC126937.2
AC132460.3
AC166110.4
AC122399.1
AC091309.4
AC091309.5
AC102496.1
AC122818.3
AC111128.1
AC162182.1
CT033772.1
AC102342.2
AC154492.2
AC154366.4
AC125110.1
AC129188.1
AC133451.1
AC132307.1
AC132404.1
AC166172.1
AC138457.1
CT485616.1
AC124502.4
AC125101.1
AC109619.1
AC109138.8
AC113491.1
AC119228.1
AC138228.3
AC132307.3
AC132288.2
CR974462.6
AC106834.1
AC115752.1
AC116489.2
AC127249.1
AC137853.2
AC132307.5
AC166575.1
AC125059.3
AC166748.2
AC132320.1
AC124502.5
AC133451.2
AC147989.3
