# Supplementary material for: Multiple tissue-specific epigenetic alterations regulate persistent gene expression changes following developmental DES exposure in mouse reproductive tissues
Source: Epigenetics. 2022 Nov 3;18(1):2139986. doi: 10.1080/15592294.2022.2139986 (PMC9980695; doi:10.1080/15592294.2022.2139986)
Supplement: Supplemental Material [file KEPI_A_2139986_SM9214.zip › Supplementary/SM table S4.xlsx]

## Sheet: DEG Up+Up 79
Gene ID	log2(SV-DES/SV-Veh)	log2(Ut-DES/Ut-Veh)	DEG-SV	DEG-Ut
Adam12	3.22425	0.6334	Up	Up
Agtr2	3.68144	3.58116	Up	Up
Alox15	5.14623	0.654289	Up	Up
Apol7c	5.19414	5.03752	Up	Up
Aurkb	1.74956	0.985469	Up	Up
C3	5.23383	0.788729	Up	Up
Camp	6.7951	5.10013	Up	Up
Ccl6	4.00317	0.926232	Up	Up
Ccna2	1.60061	0.818835	Up	Up
Ccnb2	1.94653	0.949316	Up	Up
Cdh13	1.19935	0.62862	Up	Up
Cenpe	1.67872	0.859165	Up	Up
Cenpf	1.40289	0.747045	Up	Up
Chil3	6.85029	4.16167	Up	Up
Clu	3.52514	0.495074	Up	Up
Col17a1	1.94289	2.16905	Up	Up
Col1a1	1.72989	0.804563	Up	Up
Cpxm1	3.496	0.670662	Up	Up
Ctgf	1.13816	0.590557	Up	Up
Ctsk	1.70795	0.929939	Up	Up
Cxcl14	1.7821	0.518925	Up	Up
Cybb	3.78395	0.652332	Up	Up
D17H6S56E-5	3.00985	1.35736	Up	Up
Ednra	1.80226	0.582862	Up	Up
Eln	1.91764	0.62923	Up	Up
Fat2	1.57667	1.17577	Up	Up
Fer1l4	3.04216	2.78743	Up	Up
Foxm1	1.2997	0.798729	Up	Up
Gm1987	1.37831	0.564896	Up	Up
Gpr133	2.08876	0.770657	Up	Up
Gpr176	2.84667	1.31848	Up	Up
Hells	1.33762	0.725489	Up	Up
Igj	7.34445	0.78434	Up	Up
Il33	2.71876	1.17551	Up	Up
Iqgap3	1.27135	0.863599	Up	Up
Irg1	9.18309	1.93147	Up	Up
Itgb2	3.6746	0.837057	Up	Up
Itgbl1	1.01304	1.35228	Up	Up
Kif11	1.49399	0.846084	Up	Up
Kif22	1.71631	0.985952	Up	Up
Krt14	1.78268	5.23363	Up	Up
Krt15	3.39082	2.7023	Up	Up
Krt5	1.78873	6.06724	Up	Up
Lbh	2.38244	0.653246	Up	Up
Lgals1	1.38023	0.501216	Up	Up
Lgi2	3.95816	1.05043	Up	Up
Ltbp2	3.64394	0.812576	Up	Up
Lum	3.5585	0.573263	Up	Up
Mfap2	2.79909	1.17174	Up	Up
Mfap4	1.44517	0.779201	Up	Up
Mgp	2.41366	1.12414	Up	Up
Mki67	1.41768	0.884297	Up	Up
Mmp2	1.88664	0.523496	Up	Up
Mmp8	6.97273	2.82273	Up	Up
Mpo	6.10855	2.22207	Up	Up
Msln	5.00844	1.23666	Up	Up
Ngp	8.64939	5.10054	Up	Up
Npnt	1.55197	0.725057	Up	Up
Padi4	5.17368	1.71323	Up	Up
Pard6g	1.12376	0.578242	Up	Up
Pcolce	1.12268	0.666609	Up	Up
Ppp1r1b	2.68762	0.949592	Up	Up
Ptgs2	1.48839	1.22054	Up	Up
Rgs4	1.77919	0.72146	Up	Up
Rgs5	1.00327	0.682938	Up	Up
S100a8	11.4497	4.167	Up	Up
S100a9	9.88884	4.31827	Up	Up
Sfrp1	3.47224	0.603568	Up	Up
Shisa2	2.84961	1.04845	Up	Up
Six1	2.14271	3.60421	Up	Up
Slc7a2	1.83436	1.06364	Up	Up
Slco5a1	3.97701	1.37421	Up	Up
Slpi	5.87488	2.37005	Up	Up
Sparc	1.11508	0.609618	Up	Up
Sulf1	1.52279	0.541613	Up	Up
Thbs2	1.76475	0.537805	Up	Up
Tlr12	1.8154	0.992148	Up	Up
Top2a	1.26222	0.878428	Up	Up
Trf	1.58886	0.536877	Up	Up
